# Supplementary material for: A resource to empirically establish drug exposure records directly from untargeted metabolomics data
Source: Nat Commun. 2025 Dec 9;16:10600. doi: 10.1038/s41467-025-65993-5 (PMC12689629; doi:10.1038/s41467-025-65993-5)
Supplement: Supplementary file 6 — Source Data [file 41467_2025_65993_MOESM6_ESM.xlsx]

## Sheet: Fig 1b
Filtering steps	Remaining analog pairs
raw analog matches	19887885
(-) endogenous/food molecules	7560282
(-) unexplained mass offsets	1250465
(-) GNPS library matches	473468
(-) duplicate spectra	17726
(-) prevalent analogs in testing datasets	12455

## Sheet: Fig 1d
Mass offsets	Number of analogs	Formula difference
14.02	1767	1C, 2H
17.03	974	1N, 3H
-14.02	887	1C, 2H
15.99	601	1O
-18.01	485	1O, 2H
-28.03	422	2C, 4H
30.01	405	1C, 2H, 1O
18.01	374	1O, 2H
28.03	353	2C, 4H
13.98	316	others
-42.01	307	others
-2.02	295	others
44.03	282	others
1	273	others
2	264	others
42.01	244	others
-40.03	241	others
2.02	238	others
-44.03	208	others
-26.02	207	others
1.98	187	others
-15.99	181	1O
-30.01	154	1C, 2H, 1O
31.99	151	others
-42.05	150	others
-12	145	others
34.01	145	others
0.98	138	others
29.97	134	others
-56.06	131	others
57.02	124	others
-17.03	122	1N, 3H
3	122	others
27.99	120	others
-1.98	116	others
-13.98	108	others
-58.04	106	others
-16.03	105	others
-27.99	97	others
12	97	others
3.99	97	others
-12.04	96	others
16.03	96	others
176.03	93	others
-116.08	87	others
-43.99	87	others
-58.01	82	others
-56.03	80	others
21.98	78	others
-60.02	73	others
15.01	73	others
162.05	69	others
-29.97	68	others
-31.99	63	others
4.03	62	others
43.99	62	others
-88.05	61	others
-21.98	57	others
27.05	57	others
-20.01	56	others
58.01	56	others
-36.02	55	others
20.03	54	others
-116.06	53	others
14.96	52	others
-4.03	51	others
-0.98	50	others
-38.02	45	others
12.04	45	others
-17.97	43	others
43.04	43	others
-11.96	42	others
-3.99	42	others
15.96	42	others
-43.01	41	others
-20.03	39	others
46	37	others
15.97	34	others
36.02	34	others
-17.99	31	others
-90.05	31	others
29.99	31	others
79.96	31	others
-70.08	30	others
-100.02	29	others
61.05	29	others
11.96	28	others
-68.06	27	others
28.99	27	others
-12	26	others
-63.98	25	others
18.99	25	others
-15.01	24	others
-76.03	22	others
4.96	22	others
45.99	22	others
-15.98	21	others
-59.98	21	others
15	21	others
59.98	21	others
-15.97	20	others
1.94	20	others
12	20	others
192.03	20	others
-43.04	19	others
-27.05	17	others
44.99	17	others
-29.99	16	others
-49.99	16	others
-54.03	16	others
-39.01	15	others
29.02	15	others
3	15	others
-61.05	14	others
-129.08	12	others
15	12	others
54.03	12	others
-25	11	others
-79.96	11	others
1	11	others
25	11	others
-28.99	10	others
-33.96	10	others
-4.96	9	others
178.05	9	others
-63.96	8	others
-68.99	8	others
-79.97	8	others
37.95	8	others
37.96	8	others
79.97	8	others
-45.02	7	others
145.07	7	others
2	7	others
63.98	7	others
77.99	7	others
-77.99	5	others
146.02	5	others
46	5	others
93.98	4	others
-93.98	3	others
25	3	others
-176.1	2	others
-25	2	others
177.04	2	others
63.96	2	others
95.94	2	others
-125.9	1	others
-44.99	1	others
-67.92	1	others

## Sheet: Fig 1f
Source	Target	Value
Drug metabolite	allergy	22
Drug metabolite	cardiology	83
Drug metabolite	other	2
Drug metabolite	other	1
Drug metabolite	dermatology	41
Drug metabolite	other	2
Drug metabolite	endocrinology	21
Drug metabolite	gastroenterology	34
Drug metabolite	other	7
Drug metabolite	hematologic malignancy	10
Drug metabolite	other	3
Drug metabolite	infectious disease	85
Drug metabolite	other	6
Drug metabolite	other	10
Drug metabolite	neurology/psychiatry	201
Drug metabolite	no_match	155
Drug metabolite	other	10
Drug metabolite	oncology	12
Drug metabolite	ophthalmology	9
Drug metabolite	other	5
Drug metabolite	pulmonary	14
Drug metabolite	other	1
Drug metabolite	rheumatology	31
Drug metabolite	other	1
Drug metabolite	unspecified_area	65
Drug metabolite	other	11
Endogenous	allergy	6
Endogenous	cardiology	13
Endogenous	other	6
Endogenous	dermatology	31
Endogenous	endocrinology	20
Endogenous	gastroenterology	37
Endogenous	other	31
Endogenous	hematologic malignancy	9
Endogenous	other	2
Endogenous	infectious disease	3
Endogenous	other	22
Endogenous	other	4
Endogenous	neurology/psychiatry	21
Endogenous	no_match	140
Endogenous	other	18
Endogenous	oncology	9
Endogenous	ophthalmology	6
Endogenous	pulmonary	7
Endogenous	other	2
Endogenous	rheumatology	12
Endogenous	unspecified_area	178
Endogenous	other	2
Food	cardiology	9
Food	other	1
Food	dermatology	12
Food	endocrinology	2
Food	gastroenterology	20
Food	hematologic malignancy	2
Food	other	5
Food	infectious disease	13
Food	other	17
Food	other	5
Food	neurology/psychiatry	18
Food	no_match	175
Food	other	2
Food	oncology	2
Food	ophthalmology	10
Food	other	5
Food	pulmonary	5
Food	rheumatology	3
Food	unspecified_area	178
Medical	allergy	96
Medical	cardiology	294
Medical	other	21
Medical	other	5
Medical	dermatology	145
Medical	other	24
Medical	endocrinology	158
Medical	gastroenterology	174
Medical	other	29
Medical	hematologic malignancy	117
Medical	other	42
Medical	infectious disease	589
Medical	other	16
Medical	other	40
Medical	neurology/psychiatry	519
Medical	no_match	891
Medical	other	58
Medical	oncology	179
Medical	ophthalmology	94
Medical	other	3
Medical	other	23
Medical	pulmonary	132
Medical	other	23
Medical	rheumatology	121
Medical	other	27
Medical	unspecified_area	1162
Medical	other	53
PersonalCare/Industrial	cardiology	1
PersonalCare/Industrial	other	1
PersonalCare/Industrial	dermatology	14
PersonalCare/Industrial	endocrinology	2
PersonalCare/Industrial	other	1
PersonalCare/Industrial	infectious disease	14
PersonalCare/Industrial	other	1
PersonalCare/Industrial	neurology/psychiatry	1
PersonalCare/Industrial	no_match	69
PersonalCare/Industrial	other	1
PersonalCare/Industrial	other	1
PersonalCare/Industrial	pulmonary	1
PersonalCare/Industrial	unspecified_area	33
neurology/psychiatry	anticholinergic	16
neurology/psychiatry	antiepileptic drug	18
neurology/psychiatry	atypical antipsychotic	29
neurology/psychiatry	benzodiazepine	22
neurology/psychiatry	cholinesterase inhibitor	11
neurology/psychiatry	corticosteroid	24
neurology/psychiatry	local anesthetic	24
neurology/psychiatry	nonsteroidal anti-inflammatory drug	75
neurology/psychiatry	opioid agonist	38
neurology/psychiatry	other analgesics and antipyretics	12
neurology/psychiatry	other antidepressants	15
neurology/psychiatry	phenothiazine	26
neurology/psychiatry	SNRI	13
neurology/psychiatry	SSRI	19
neurology/psychiatry	statins	15
neurology/psychiatry	tricyclic antidepressant	19
neurology/psychiatry	typical antipsychotic	32
neurology/psychiatry	veterinary	15
SSRI	citalopram	4
SSRI	fluoxetine	5
SSRI	fluvoxamine	2
SSRI	paroxetine	2
SSRI	sertraline	3
SSRI	trazodone	3

## Sheet: Fig 1h
AgeGroup	BiologicalSex	DrugCount	TotalSampleCount	Normalized	Type
[0,10)	female	3	37	0.0810811	Analgesics
[0,10)	male	NA	NA	0	Analgesics
[0,10)	female	1	37	0.027027	Antibiotics
[0,10)	male	4	45	0.0888889	Antibiotics
[0,10)	female	NA	NA	0	Antidepressants
[0,10)	male	NA	NA	0	Antidepressants
[0,10)	female	1	37	0.027027	Antihistamines
[0,10)	male	5	45	0.111111	Antihistamines
[0,10)	female	NA	NA	0	Cardiovascular drugs
[0,10)	male	3	45	0.0666667	Cardiovascular drugs
[0,10)	female	NA	NA	0	Drugs for sexual dysfunction
[0,10)	male	NA	NA	0	Drugs for sexual dysfunction
[10,20)	female	1	27	0.037037	Analgesics
[10,20)	male	NA	NA	0	Analgesics
[10,20)	female	3	27	0.111111	Antibiotics
[10,20)	male	4	41	0.097561	Antibiotics
[10,20)	female	NA	NA	0	Antidepressants
[10,20)	male	1	41	0.0243902	Antidepressants
[10,20)	female	2	27	0.0740741	Antihistamines
[10,20)	male	4	41	0.097561	Antihistamines
[10,20)	female	2	27	0.0740741	Cardiovascular drugs
[10,20)	male	4	41	0.097561	Cardiovascular drugs
[10,20)	female	NA	NA	0	Drugs for sexual dysfunction
[10,20)	male	NA	NA	0	Drugs for sexual dysfunction
[20,30)	female	5	94	0.0531915	Analgesics
[20,30)	male	1	91	0.010989	Analgesics
[20,30)	female	7	94	0.0744681	Antibiotics
[20,30)	male	7	91	0.0769231	Antibiotics
[20,30)	female	1	94	0.0106383	Antidepressants
[20,30)	male	5	91	0.0549451	Antidepressants
[20,30)	female	6	94	0.0638298	Antihistamines
[20,30)	male	3	91	0.032967	Antihistamines
[20,30)	female	5	94	0.0531915	Cardiovascular drugs
[20,30)	male	9	91	0.0989011	Cardiovascular drugs
[20,30)	female	NA	NA	0	Drugs for sexual dysfunction
[20,30)	male	NA	NA	0	Drugs for sexual dysfunction
[30,40)	female	6	152	0.0394737	Analgesics
[30,40)	male	3	142	0.0211268	Analgesics
[30,40)	female	5	152	0.0328947	Antibiotics
[30,40)	male	7	142	0.0492958	Antibiotics
[30,40)	female	4	152	0.0263158	Antidepressants
[30,40)	male	2	142	0.0140845	Antidepressants
[30,40)	female	8	152	0.0526316	Antihistamines
[30,40)	male	4	142	0.028169	Antihistamines
[30,40)	female	5	152	0.0328947	Cardiovascular drugs
[30,40)	male	8	142	0.056338	Cardiovascular drugs
[30,40)	female	NA	NA	0	Drugs for sexual dysfunction
[30,40)	male	1	142	0.00704225	Drugs for sexual dysfunction
[40,50)	female	10	187	0.0534759	Analgesics
[40,50)	male	3	149	0.0201342	Analgesics
[40,50)	female	8	187	0.0427807	Antibiotics
[40,50)	male	6	149	0.0402685	Antibiotics
[40,50)	female	5	187	0.026738	Antidepressants
[40,50)	male	8	149	0.0536913	Antidepressants
[40,50)	female	8	187	0.0427807	Antihistamines
[40,50)	male	4	149	0.0268456	Antihistamines
[40,50)	female	13	187	0.0695187	Cardiovascular drugs
[40,50)	male	7	149	0.0469799	Cardiovascular drugs
[40,50)	female	1	187	0.00534759	Drugs for sexual dysfunction
[40,50)	male	2	149	0.0134228	Drugs for sexual dysfunction
[50,60)	female	20	221	0.0904977	Analgesics
[50,60)	male	4	153	0.0261438	Analgesics
[50,60)	female	10	221	0.0452489	Antibiotics
[50,60)	male	7	153	0.0457516	Antibiotics
[50,60)	female	6	221	0.0271493	Antidepressants
[50,60)	male	2	153	0.0130719	Antidepressants
[50,60)	female	15	221	0.0678733	Antihistamines
[50,60)	male	3	153	0.0196078	Antihistamines
[50,60)	female	22	221	0.0995475	Cardiovascular drugs
[50,60)	male	26	153	0.169935	Cardiovascular drugs
[50,60)	female	NA	NA	0	Drugs for sexual dysfunction
[50,60)	male	3	153	0.0196078	Drugs for sexual dysfunction
[60,70)	female	15	212	0.0707547	Analgesics
[60,70)	male	9	163	0.0552147	Analgesics
[60,70)	female	15	212	0.0707547	Antibiotics
[60,70)	male	9	163	0.0552147	Antibiotics
[60,70)	female	9	212	0.0424528	Antidepressants
[60,70)	male	2	163	0.0122699	Antidepressants
[60,70)	female	10	212	0.0471698	Antihistamines
[60,70)	male	11	163	0.0674847	Antihistamines
[60,70)	female	32	212	0.150943	Cardiovascular drugs
[60,70)	male	35	163	0.214724	Cardiovascular drugs
[60,70)	female	2	212	0.00943396	Drugs for sexual dysfunction
[60,70)	male	4	163	0.0245399	Drugs for sexual dysfunction
[70,80)	female	4	48	0.0833333	Analgesics
[70,80)	male	2	66	0.030303	Analgesics
[70,80)	female	7	48	0.145833	Antibiotics
[70,80)	male	8	66	0.121212	Antibiotics
[70,80)	female	1	48	0.0208333	Antidepressants
[70,80)	male	NA	NA	0	Antidepressants
[70,80)	female	5	48	0.104167	Antihistamines
[70,80)	male	6	66	0.0909091	Antihistamines
[70,80)	female	7	48	0.145833	Cardiovascular drugs
[70,80)	male	20	66	0.30303	Cardiovascular drugs
[70,80)	female	NA	NA	0	Drugs for sexual dysfunction
[70,80)	male	NA	NA	0	Drugs for sexual dysfunction
[80,90)	female	NA	NA	0	Analgesics
[80,90)	male	NA	NA	0	Analgesics
[80,90)	female	1	5	0.2	Antibiotics
[80,90)	male	NA	NA	0	Antibiotics
[80,90)	female	1	5	0.2	Antidepressants
[80,90)	male	NA	NA	0	Antidepressants
[80,90)	female	NA	NA	0	Antihistamines
[80,90)	male	NA	NA	0	Antihistamines
[80,90)	female	2	5	0.4	Cardiovascular drugs
[80,90)	male	1	10	0.1	Cardiovascular drugs
[80,90)	female	NA	NA	0	Drugs for sexual dysfunction
[80,90)	male	NA	NA	0	Drugs for sexual dysfunction

## Sheet: Fig 2a
FeatureID	SpectrumID	m/z	RT	Compound Name	Parent compound name	Detection group	Detection group summary	Pharmacologic Class	Sample_X3139655	Sample_X3145275	Sample_x3151907	Sample_X3143799	Sample_X3143566	Sample_X3140920	Sample_X3140410	Sample_x3144049	Sample_x3144610	Sample_X3144228	Sample_X3144020	Sample_X3144272	Sample_X3145052	Sample_X3144677	Sample_x3144618	Sample_X3146791	Sample_X3147350	Sample_x3144070	Sample_X3144759	Sample_X3145248	Sample_x3147840	Sample_X3147482	Sample_x3150365	Sample_X3148474	Sample_x3147538	Sample_X3149703	Sample_X3145145	Sample_x3148134	Sample_X3148431	Sample_x3148224	Sample_X3146047	Sample_X3148553	Sample_X3147861	Sample_x3148887	Sample_x3148972	Sample_x3150364	Sample_x3148590	Sample_X3148264	Sample_X3149264	Sample_X3150464	Sample_x3149712
10889	CCMSLIB00013650671	749.518	3.61944	Massbank:EA019009 Azithromycin|(2R,3S,4R,5R,8R,10R,11R,13S,14R)-11-[(2S,3R,4S,6R)-4-(dimethylamino)-3-hydroxy-6-methyloxan-2-yl]oxy-2-ethyl-3,4,10-trihydroxy-13-[(2R,4R,5S,6S)-5-hydroxy-4-methoxy-4,6-dimethyloxan-2-yl]	azithromycin	Medical	both	antibiotics	0	27597.1	0	1715.96	0	0	0	0	0	0	0	0	0	0	0	0	0	0	0	0	0	0	0	0	0	0	0	0	0	0	0	0	0	0	0	0	0	0	0	0	0
7457	CCMSLIB00013654454	296.213	2.90107	Spectral Match to Azithromycin from NIST14	azithromycin	Medical	both	antibiotics	0	1.44719e+06	0	0	0	0	154290	100205	0	0	81561.2	0	0	0	0	0	0	0	0	0	0	0	0	0	0	0	46035.7	0	0	251704	38958.8	0	0	0	0	0	0	0	0	0	0
8447	CCMSLIB00013654458	591.421	2.93886	DescladinoseAzithromycin	azithromycin	Drug metabolite	both	antibiotics	0	80254.6	0	0	0	0	2581.57	0	0	0	2813.32	0	0	0	0	0	0	0	0	0	0	0	0	0	0	0	0	0	0	8762.4	0	0	0	0	0	0	0	0	0	0	0
14570	CCMSLIB00013643019	764.465	4.20376	"related spectra of 'azithromycin (Delta Mass:14.96)', 'clarithromycin (Delta Mass:15.99)', 'erythromycin (Delta Mass:29.99)', 'erythromycin (Delta Mass:30.01)', 'davercin (Delta Mass:4.03)', 'clarithromycin (Delta Mass:15.99)'"	azithromycin	Drug_analog	both	antibiotics	0	0	0	0	0	0	0	0	0	0	0	0	0	0	0	0	0	0	0	0	0	0	0	0	0	0	12526	0	0	0	0	0	0	0	0	0	0	0	0	0	18384.3
10758	CCMSLIB00013650741	368.253	3.52378	"related spectra of 'azithromycin (Delta Mass:-14.02)', 'gamithromycin (Delta Mass:-42.05)'"	azithromycin	Drug_analog	both	antibiotics	0	103121	0	0	0	0	0	0	0	0	0	0	0	0	0	2990.18	0	0	0	0	0	0	0	0	1671.28	0	0	0	4197.53	0	0	0	0	1218.87	521.448	0	0	243.471	0	0	0
10892	CCMSLIB00013643913	375.261	3.59133	related spectra of 'gamithromycin (Delta Mass:-28.03)'	azithromycin	Drug_analog	both	antibiotics	0	836564	0	0	0	0	0	0	0	0	0	0	0	0	0	0	0	0	0	0	0	0	0	0	0	0	0	0	0	0	0	0	0	0	0	0	0	0	0	0	0
10902	CCMSLIB00013642561	425.193	3.55672	Massbank:EA065710 Clindamycin|(2S,4R)-N-[2-chloranyl-1-[(2R,3R,4S,5R,6R)-6-methylsulfanyl-3,4,5-tris(oxidanyl)oxan-2-yl]propyl]-1-methyl-4-propyl-pyrrolidine-2-carboxamide	clindamycin	Medical	both	antibiotics	0	0	0	0	390303	68950.8	49315.4	0	0	0	0	0	0	0	0	19515.8	0	0	18961.8	0	12759.5	0	0	0	0	0	0	0	0	0	0	0	292120	0	0	0	0	0	0	0	238662
11840	CCMSLIB00013654959	411.174	3.76947	N-desmethylclindamycin	clindamycin	Drug metabolite	both	antibiotics	0	4108.36	0	3602.59	229265	0	0	0	0	0	0	0	0	0	0	0	0	0	0	8404.68	0	0	0	0	0	0	0	0	0	0	3134.46	0	0	0	19605.6	0	0	0	8344.51	0	0
7481	CCMSLIB00013643179	441.18	2.87239	Clindamycin N-oxide	clindamycin	Drug metabolite	both	antibiotics	0	0	0	0	19684.2	0	0	0	0	0	0	0	595.094	0	0	0	0	0	0	0	0	682.097	0	0	0	0	0	0	0	0	0	0	0	0	0	0	0	0	47687.7	0	0
7200	CCMSLIB00013650719	457.186	2.86436	Clindamycin sulfoxide N-oxide	clindamycin	Drug metabolite	both	antibiotics	2184.78	0	0	0	36289	0	18448.7	0	0	0	18350.8	0	0	0	0	0	0	4868.27	4193.98	4895.72	0	0	0	0	6623.42	0	0	0	0	0	0	0	0	0	0	0	0	2950.49	0	0	0
10645	CCMSLIB00013653934	443.167	3.57759	related spectra of 'clindamycin (Delta Mass:15.99)'	clindamycin	Drug_analog	both	antibiotics	0	0	0	0	15945.5	16165.4	0	0	0	0	0	0	0	0	0	0	0	0	11785	0	0	6926.88	0	0	4254.63	0	0	0	0	0	0	0	0	0	0	0	0	0	0	0	16020.6
9155	CCMSLIB00013654375	427.159	3.03561	related spectra of 'Clindamycin N-oxide (Delta Mass:-14.016)'	clindamycin	Drug_analog	both	antibiotics	1100.64	0	1173.68	0	5226.97	10625	3505.02	2595.81	0	0	5482.27	1065.68	0	1044.08	0	0	0	0	0	0	0	0	0	0	7007.29	1689.74	1360.43	0	768.963	0	0	0	0	0	540.516	0	2821.18	0	0	0	0
9862	CCMSLIB00013642460	455.158	3.54921	related spectra of 'Clindamycin sulfoxide (Delta Mass:13.98)'	clindamycin	Drug_analog	both	antibiotics	0	0	0	0	405456	0	0	0	0	0	0	0	0	0	0	0	0	0	0	0	875.881	18381.1	614.134	0	0	0	0	57463.1	0	0	0	2792.58	0	728.309	0	0	0	0	0	0	0
20109	CCMSLIB00013642816	306.081	5.04658	Massbank:AU150006 Sertraline|(1S,4S)-4-(3,4-dichlorophenyl)-N-methyl-1,2,3,4-tetrahydronaphthalen-1-amine	sertraline	Medical	both	antidepressant	0	0	0	1.21516e+06	0	0	0	0	0	0	0	0	0	0	0	0	0	0	0	0	0	0	0	0	0	0	0	0	0	0	0	0	0	0	0	107862	0	0	0	0	0
17554	CCMSLIB00013654557	306.081	4.68858	Massbank:AU150006 Sertraline|(1S,4S)-4-(3,4-dichlorophenyl)-N-methyl-1,2,3,4-tetrahydronaphthalen-1-amine	sertraline	Medical	both	antidepressant	0	28739	0	43300000	0	0	0	0	0	126076	0	0	40341.4	0	0	0	0	0	0	39517.1	0	0	0	0	0	0	0	0	0	0	461249	0	0	0	125763	14400000	0	0	0	0	0
17018	CCMSLIB00013654764	292.066	4.60686	Massbank:AU156603 Norsertraline|Desmethylsertraline|(1S,4S)-4-(3,4-dichlorophenyl)-1,2,3,4-tetrahydronaphthalen-1-amine	sertraline	Drug metabolite	both	antidepressant	0	0	0	1.47439e+06	0	0	0	0	0	0	0	0	0	0	0	0	0	0	0	0	0	0	0	0	0	0	0	0	0	0	0	0	0	0	0	345697	0	0	0	0	0
17509	CCMSLIB00013654767	308.078	4.68716	related spectra of '2573_Sertraline (Delta Mass:1.993)'	sertraline	Drug_analog	both	antidepressant	0	19192.1	0	27700000	0	0	0	0	0	80886.9	0	0	26845.5	0	0	0	0	0	0	25554.2	0	0	0	0	0	0	0	0	0	0	305666	0	0	0	79473.2	9215951	0	0	0	0	0
17159	CCMSLIB00013654495	275.039	4.62809	related spectra of 'sertraline (Delta Mass:-17.03)'	sertraline	Drug_analog	both	antidepressant	0	0	0	14800000	0	0	0	0	0	0	0	0	0	0	0	0	0	0	0	0	0	0	0	0	0	0	0	0	0	0	99008.4	0	0	0	0	3.6616e+06	0	0	0	0	0
16081	CCMSLIB00013654549	322.077	4.42933	related spectra of 'sertraline (Delta Mass:15.99)'	sertraline	Drug_analog	both	antidepressant	0	0	0	1.0886e+06	0	0	0	0	0	0	0	0	0	0	0	0	0	0	0	0	0	0	0	0	0	0	0	0	0	0	0	0	0	0	0	1.60386e+06	0	0	0	0	0
20110	CCMSLIB00013654550	309.082	5.17916	related spectra of 'sertraline (Delta Mass:3.00)'	sertraline	Drug_analog	both	antidepressant	0	0	0	123968	0	0	0	0	0	0	0	0	0	0	0	0	0	0	0	0	0	0	0	0	0	0	0	0	0	0	0	0	0	0	0	9497.4	0	0	0	0	0
17702	CCMSLIB00013654487	309.086	4.46714	related spectra of 'sertraline (Delta Mass:3.00)'	sertraline	Drug_analog	both	antidepressant	0	2608.04	0	4.79539e+06	0	3625.22	0	8288.84	5068.59	10607.1	27014.5	12697.8	11634.2	0	0	19087.5	0	0	0	3953.26	0	0	0	1572.66	3314.78	0	3131.91	0	14703.7	1895.92	54279.1	0	7579.7	18367.3	39230.5	1.6565e+06	13401.6	0	34338.8	0	0
13086	CCMSLIB00013650688	372.158	3.92297	Massbank:AU227103 Trazodone|2-[3-[4-(3-chlorophenyl)piperazin-1-yl]propyl]-[1,2,4]triazolo[4,3-a]pyridin-3-one	trazodone	Medical	both	antidepressant	0	293768	1.86877e+06	0	0	0	0	0	0	0	312300	0	0	0	0	0	0	0	0	0	0	0	0	0	0	0	0	0	0	0	0	0	0	0	0	0	0	0	0	0	0
13049	CCMSLIB00013653213	375.161	3.92467	"related spectra of 'Massbank:AU227106 Trazodone|2-[3-[4-(3-chlorophenyl)piperazin-1-yl]propyl]-[1,2,4]triazolo[4,3-a]pyridin-3-one (Delta Mass:2.999)'"	trazodone	Drug_analog	both	antidepressant	0	18908.3	121316	0	0	7644.77	0	0	0	0	17397.1	0	0	0	0	0	0	0	17533.5	0	0	0	0	0	0	0	0	0	0	0	0	0	0	0	0	0	0	0	0	0	0
9608	CCMSLIB00013654776	388.154	3.26536	"related spectra of 'Massbank:AU227106 Trazodone|2-[3-[4-(3-chlorophenyl)piperazin-1-yl]propyl]-[1,2,4]triazolo[4,3-a]pyridin-3-one (Delta Mass:15.995)'"	trazodone	Drug_analog	both	antidepressant	0	656983	2114355	0	0	0	21117.9	0	0	0	137782	0	0	0	0	0	0	0	0	0	0	0	0	0	0	3695.4	0	0	0	0	0	0	0	0	0	0	0	0	0	0	0
11566	CCMSLIB00013655113	388.153	3.60774	"related spectra of 'Massbank:AU227106 Trazodone|2-[3-[4-(3-chlorophenyl)piperazin-1-yl]propyl]-[1,2,4]triazolo[4,3-a]pyridin-3-one (Delta Mass:15.995)'"	trazodone	Drug_analog	both	antidepressant	0	8903.87	21655.6	0	0	0	0	0	0	0	0	0	0	0	0	0	0	0	0	622.791	0	0	0	0	0	0	0	0	0	0	0	0	0	0	0	0	0	0	0	0	0
10495	CCMSLIB00013655115	406.164	3.49663	"related spectra of 'Massbank:AU227106 Trazodone|2-[3-[4-(3-chlorophenyl)piperazin-1-yl]propyl]-[1,2,4]triazolo[4,3-a]pyridin-3-one (Delta Mass:34.005)'"	trazodone	Drug_analog	both	antidepressant	0	29483	411420	2334.4	0	0	0	0	0	0	83977.4	0	0	0	0	0	0	0	0	0	0	0	0	0	0	0	0	0	0	0	0	0	0	0	0	0	0	0	0	0	0
17978	CCMSLIB00013655061	292.206	4.9149	Massbank:AU271206 Terbinafine|(E)-N,6,6-trimethyl-N-(naphthalen-1-ylmethyl)hept-2-en-4-yn-1-amine	terbinafine	Medical	both	antifungal	0	0	0	0	0	0	0	0	0	0	0	0	0	0	0	0	0	29540.8	0	0	0	0	0	0	0	0	0	0	0	0	0	0	0	0	64736.4	0	0	0	0	0	0
15881	CCMSLIB00013643405	308.205	4.46368	related spectra of 'Spectral Match to Terbinafine from NIST14 (Delta Mass:15.995)'	terbinafine	Drug_analog	both	antifungal	1.53452e+06	0	0	0	0	0	0	830813	0	0	0	0	154870	183178	0	0	0	0	0	0	0	0	0	0	231080	168286	0	687888	134218	158794	228250	0	2.03014e+06	491944	241782	0	0	0	0	0	3.08688e+06
16733	CCMSLIB00013650727	389.163	4.56255	Massbank:AU212403 Cetirizine|Levocetirizine|2-[2-[4-[(R)-(4-chlorophenyl)-phenylmethyl]piperazin-1-ium-1-yl]ethoxy]acetate	cetirizine	Medical	both	antihistamine	0	0	0	0	0	0	0	0	0	0	0	0	0	0	0	0	0	0	0	0	0	0	0	0	0	0	0	0	0	0	0	0	0	0	0	0	0	32773.1	0	0	0
11177	CCMSLIB00013650032	363.151	3.53224	related spectra of 'cetirizine (Delta Mass:-26.02)'	cetirizine	Drug_analog	both	antihistamine	0	4281.17	0	2855.75	0	7315.83	0	0	0	0	0	0	0	0	0	0	0	0	0	0	0	0	0	0	16813.1	0	0	47010.2	0	0	0	0	0	0	6105.01	0	8748.72	0	3153.12	0	12989.2
17551	CCMSLIB00013654445	359.15	4.66268	related spectra of 'cetirizine (Delta Mass:-30.01)'	cetirizine	Drug_analog	both	antihistamine	9428.82	0	0	0	0	0	0	0	0	0	0	0	0	0	0	0	0	0	0	0	0	0	0	0	0	5633.86	0	0	3198.76	16013.6	0	0	0	0	0	0	0	0	3105.18	0	0
16895	CCMSLIB00013654446	392.165	4.61028	related spectra of 'cetirizine (Delta Mass:3.00)'	cetirizine	Drug_analog	both	antihistamine	2295.78	0	0	0	0	0	0	0	0	0	0	0	0	0	0	0	0	0	0	0	0	0	0	0	0	0	0	10016	0	0	0	0	0	0	0	0	0	1803.97	0	0	0
16724	CCMSLIB00013654733	391.158	4.52984	"related spectra of 'cetirizine (Delta Mass:2.00)', 'levocetirizine (Delta Mass:2.00)', 'hydroxyzine (Delta Mass:15.97)'"	cetirizine	Drug_analog	both	antihistamine	0	0	0	0	0	0	0	0	0	0	0	0	0	0	0	0	0	0	0	0	0	0	0	0	0	0	0	0	0	0	0	0	0	0	0	0	0	10498.6	0	0	0
15555	CCMSLIB00013654584	345.135	4.44385	related spectra of 'LEVOCETIRIZINE (Delta Mass:-44.026)'	cetirizine	Drug_analog	both	antihistamine	4723.13	14811	0	0	0	0	0	0	0	0	0	0	0	0	0	0	0	21351.1	0	0	0	0	0	8466.81	2336.54	0	0	0	0	0	2400.73	0	0	0	0	0	0	0	6254.74	0	6816.71
17014	CCMSLIB00013652908	375.175	4.59107	Hydroxyzine 2HCl	hydroxyzine	Medical	both	antihistamine	49488.6	0	0	9520.15	0	0	0	0	0	7832.93	12207.2	0	0	12222	0	2375.84	0	8601.95	7257.9	0	0	0	0	0	6087.85	0	9349.91	18822.9	0	2206.52	18989.3	0	15150.7	7787.14	4605.13	0	0	0	34561.9	0	9238.55
16206	CCMSLIB00013652936	287.131	4.44559	related spectra of 'Hydroxyzine 2HCl (Delta Mass:-88.053)'	hydroxyzine	Drug_analog	both	antihistamine	3168.01	0	0	0	12045.6	0	7883.33	0	0	0	0	0	0	0	0	0	0	0	0	0	0	0	0	0	0	0	0	0	0	0	0	0	4111.41	0	0	0	0	0	0	0	0
16003	CCMSLIB00013652936	331.157	4.43283	related spectra of 'Hydroxyzine 2HCl (Delta Mass:-44.026)'	hydroxyzine	Drug_analog	both	antihistamine	0	0	0	0	0	0	0	0	0	0	0	0	0	0	0	0	0	0	0	0	0	0	0	0	0	0	0	0	0	0	0	0	0	0	3933.74	0	0	0	0	0	0
18029	CCMSLIB00013646336	385.149	4.77078	Loratadine	loratadine	Medical	both	antihistamine	0	0	0	185034	0	0	0	0	0	0	0	0	0	0	0	0	0	0	0	0	0	0	0	0	0	5791.39	0	0	0	0	0	3049.12	0	0	0	0	0	0	0	0	0
10068	CCMSLIB00013654575	327.13	3.42684	related spectra of 'Desloratadine (Delta Mass:15.995)'	loratadine	Drug_analog	both	antihistamine	0	0	0	2.07255e+06	0	0	0	0	43515.2	0	0	0	0	0	0	22289.9	0	0	0	0	0	0	0	0	0	0	0	57363	0	0	31015.3	0	110657	0	25860.2	0	0	0	0	0	30496.5
18053	CCMSLIB00013654576	386.161	4.91934	related spectra of 'loratadine (Delta Mass:1.00)'	loratadine	Drug_analog	both	antihistamine	0	0	1252.91	42468.4	0	0	0	0	0	0	0	1454.63	0	0	0	0	0	1492.01	0	0	0	47389.1	0	0	0	659.107	0	0	0	0	5589.18	0	0	0	0	0	0	0	7342.8	0	0
7911	CCMSLIB00013646572	168.595	2.81198	Spectral Match to Hydroxychloroquine from NIST14	hydroxychloroquine	Medical	both	antimalaria	0	0	0	0	0	0	0	0	0	0	0	0	0	0	0	0	0	0	0	0	0	0	0	0	0	0	0	0	0	0	0	0	0	0	0	0	0	0	0	0	0
8106	CCMSLIB00013653959	336.189	2.6586	Massbank:AU274106 Hydroxychloroquine|2-[4-[(7-chloroquinolin-4-yl)amino]pentyl-ethylamino]ethanol	hydroxychloroquine	Medical	both	antimalaria	0	0	0	0	0	27893.4	0	0	0	0	24982.7	0	0	0	0	639556	15304.4	0	0	0	0	0	0	0	39213.7	0	522213	0	0	0	0	0	0	19416.2	0	0	0	0	0	0	0
6702	CCMSLIB00013655204	308.16	2.87051	"related spectra of 'chloroquine (Delta Mass:-12.04)', 'hydroxychloroquine (Delta Mass:-28.03)', 'chloroquine (Delta Mass:-12.04)'"	hydroxychloroquine	Drug_analog	both	antimalaria	2890.78	17767.9	0	0	0	8026.37	30190.1	41088.7	0	0	32041.9	0	4824.62	6998.55	0	10823.1	4968.52	14415	2656.35	0	5139.04	13869.5	0	0	83180.6	0	2511.38	3275.8	0	7555.4	21724.5	0	0	16909.5	0	0	11796.2	0	2476.3	0	30774.8
8692	CCMSLIB00013655249	350.17	3.10373	related spectra of 'Massbank:AU274106 Hydroxychloroquine|2-[4-[(7-chloroquinolin-4-yl)amino]pentyl-ethylamino]ethanol (Delta Mass:13.98)'	hydroxychloroquine	Drug_analog	both	antimalaria	0	0	0	0	0	0	0	0	0	0	14368.1	0	0	0	0	0	0	0	0	0	0	0	0	0	0	0	0	0	0	0	0	0	0	29439.2	0	0	0	0	0	0	0
20028	CCMSLIB00010145466	370.225	5.07964	cilostazol	cilostazol	Medical	both	antiplatelet drug	0	0	0	0	0	0	0	0	0	0	0	0	0	0	0	0	0	0	0	0	0	0	0	0	0	0	0	0	0	0	0	0	0	16828.2	0	0	0	0	0	0	0
11273	CCMSLIB00013632111	402.212	3.66781	"related spectra of 'cilostazol (Delta Mass:31.99)', 'cilostazol (Delta Mass:31.99)'"	cilostazol	Drug_analog	both	antiplatelet drug	0	0	0	0	0	0	0	0	0	0	0	0	0	0	0	0	0	0	0	1912.23	4170.32	30453.7	8348.95	0	0	0	0	0	0	0	0	12618.7	0	1777.23	0	0	0	0	0	0	0
13001	CCMSLIB00013633635	386.214	3.89285	"related spectra of 'cilostazol (Delta Mass:15.99)', 'cilostazol (Delta Mass:15.99)'"	cilostazol	Drug_analog	both	antiplatelet drug	0	0	1753.84	0	0	3365.67	0	4105.07	0	0	0	0	0	0	0	0	0	0	0	0	0	12216.9	23694.8	0	7745.99	0	14815.5	0	0	0	0	44353.5	6288.37	0	0	38712.1	0	0	0	0	0
23939	CCMSLIB00013649284	304.3	5.88882	Spectral Match to Benzyldodecyldimethylammonium from NIST14	benzalkonium	Medical	both	antiseptic	0	0	0	0	0	0	0	0	0	0	0	0	0	0	0	0	0	515513	0	0	0	0	0	0	0	0	0	0	0	0	549655	0	348689	0	0	367218	0	0	0	0	0
14407	CCMSLIB00013653963	306.243	4.18148	related spectra of 'Spectral Match to Benzyldodecyldimethylammonium from NIST14 (Delta Mass:1.943)'	benzalkonium	Drug_analog	both	antiseptic	8917.32	0	0	0	0	0	2470.02	0	0	0	110291	0	0	0	0	0	5303.68	12812.6	0	5098.73	0	0	0	0	0	0	3506.04	0	0	6681.1	16757.8	0	21324.2	0	0	0	0	0	19313	0	0
17226	CCMSLIB00013651942	334.273	4.64641	related spectra of 'Spectral Match to Benzyldodecyldimethylammonium from NIST14 (Delta Mass:29.974)'	benzalkonium	Drug_analog	both	antiseptic	149310	0	0	0	0	0	0	0	0	0	209106	0	0	0	0	0	0	0	0	24520.6	0	0	0	0	49870.8	0	0	0	0	0	47208.6	0	144919	0	0	0	0	0	57756.9	0	0
12518	CCMSLIB00013653983	386.254	3.79888	Massbank:LU052002 Buspirone|8-[4-(4-pyrimidin-2-ylpiperazin-1-yl)butyl]-8-azaspiro[4.5]decane-7,9-dione	buspirone	Medical	both	anxiolytics	0	0	0	0	0	0	0	31103.8	0	0	0	0	0	0	0	116148	20189.3	0	0	0	0	0	0	0	0	0	0	0	28778.5	49255.8	0	0	0	0	0	0	0	0	0	0	0
12572	CCMSLIB00013642250	402.251	3.58235	related spectra of 'buspirone (Delta Mass:15.995)'	buspirone	Drug_analog	both	anxiolytics	0	0	0	0	0	0	0	0	0	0	0	0	0	0	0	917421	2887.24	6223.98	0	0	0	0	0	0	0	0	4625.48	0	0	71860.9	0	0	0	0	0	0	0	0	0	0	3445.13
7478	CCMSLIB00013652853	418.245	2.77591	"related spectra of 'tandospirone (Delta Mass:34.01)', 'buspirone (Delta Mass:31.99)'"	buspirone	Drug_analog	both	anxiolytics	0	0	0	0	0	0	0	0	0	0	0	0	0	0	0	0	0	0	0	0	0	0	0	0	0	0	0	0	0	0	0	0	0	0	0	0	0	0	0	0	0
19084	CCMSLIB00013650742	448.153	4.74303	ARIPIPRAZOLE	aripiprazole	Medical	both	atypical antipsychotic	0	0	0	0	0	0	0	0	0	0	0	0	0	0	0	0	0	0	0	0	0	0	0	0	0	0	0	35685.2	0	0	1177.69	0	0	0	0	126555	0	0	0	0	0
14007	CCMSLIB00013652924	446.135	4.47621	related spectra of 'aripiprazole (Delta Mass:-2.02)'	aripiprazole	Drug_analog	both	atypical antipsychotic	0	0	0	0	0	0	0	0	0	0	0	0	0	0	0	0	0	0	4208.01	0	0	0	0	0	0	0	0	0	0	0	0	0	0	0	0	56842.3	0	0	0	0	0
17872	CCMSLIB00013653979	464.149	4.32463	related spectra of 'aripiprazole (Delta Mass:15.99)'	aripiprazole	Drug_analog	both	atypical antipsychotic	0	0	0	0	16888.7	0	0	0	0	0	0	0	0	0	0	0	0	0	0	0	0	0	0	0	0	0	0	40546.6	0	0	0	0	0	0	0	144791	0	0	0	0	0
16454	CCMSLIB00013653184	451.15	4.50366	related spectra of 'aripiprazole (Delta Mass:3.00)'	aripiprazole	Drug_analog	both	atypical antipsychotic	0	0	0	0	0	0	0	0	0	0	0	0	0	0	0	0	0	0	0	0	0	0	7088.49	0	0	0	0	0	0	0	0	9307.33	0	0	0	19201.8	0	0	23683.9	0	0
13418	CCMSLIB00013642243	384.168	3.98233	QUETIAPINE HEMIFUMARATE	quetiapine	Medical	both	atypical antipsychotic	0	0	0	4845397	0	0	0	0	0	0	0	0	0	0	0	5000.51	0	0	0	0	0	0	0	0	0	0	7639.63	0	0	0	0	0	0	0	0	0	0	0	0	0	0
10647	CCMSLIB00013649313	400.173	3.66491	Quetiapine Sulfoxide	quetiapine	Drug metabolite	both	atypical antipsychotic	0	0	0	2320.86	0	0	0	0	0	0	0	0	0	583.124	0	0	0	0	0	0	0	0	0	0	0	0	0	0	0	0	0	0	0	832.189	505.254	0	0	0	0	0	0
8657	CCMSLIB00013653943	400.173	3.06521	related spectra of 'QUETIAPINE HEMIFUMARATE (Delta Mass:15.995)'	quetiapine	Drug_analog	both	atypical antipsychotic	0	0	0	295686	0	0	0	0	0	0	0	0	0	0	0	0	0	0	0	0	0	0	0	0	0	0	136556	0	0	0	0	0	0	0	0	0	0	0	0	0	0
12573	CCMSLIB00013653966	340.149	3.87634	related spectra of 'Spectral Match to Quetiapine from METLIN (Delta Mass:-44.026)'	quetiapine	Drug_analog	both	atypical antipsychotic	0	0	0	1.9632e+06	0	0	0	0	0	0	0	0	2746.63	0	0	0	0	0	0	0	0	0	0	5926.85	0	0	0	0	0	0	0	0	0	0	2792.54	0	0	0	0	0	0
13403	CCMSLIB00013654351	398.153	3.97819	related spectra of 'quetiapine (Delta Mass:13.98)'	quetiapine	Drug_analog	both	atypical antipsychotic	0	0	0	14900000	0	0	0	0	0	0	0	0	0	0	0	0	0	0	0	0	0	0	0	0	0	0	0	0	0	0	0	0	0	0	0	0	0	0	0	0	0
8802	CCMSLIB00013655275	372.143	3.14638	related spectra of 'quetiapine (Delta Mass:-12.04)'	quetiapine	Drug_analog	both	atypical antipsychotic	0	0	0	257203	0	0	0	0	1332.15	0	0	574.965	0	0	0	780.62	0	0	0	1092.65	657.35	481.631	0	624.34	0	0	0	0	0	5931.84	5395.08	0	1165.96	1248.17	0	326.064	696.327	0	0	0	1550.82
9009	CCMSLIB00013643733	312.12	3.31479	related spectra of 'Quetiapine Sulfoxide (Delta Mass:-88.053)'	quetiapine	Drug_analog	both	atypical antipsychotic	0	1893.89	0	60226.1	0	0	0	0	0	0	5423.57	0	0	0	0	0	0	8350.47	0	0	0	0	0	0	0	0	0	0	0	0	0	0	911.64	0	0	0	0	0	0	0	0
12488	CCMSLIB00013643755	356.145	3.64755	related spectra of 'Quetiapine Sulfoxide (Delta Mass:-44.026)'	quetiapine	Drug_analog	both	atypical antipsychotic	0	0	0	7860.94	0	0	0	0	0	0	0	0	0	0	0	0	0	0	0	0	0	0	0	0	0	0	0	0	0	0	37677.1	0	0	0	0	0	0	0	0	0	0
10724	CCMSLIB00013653961	374.159	3.22864	related spectra of 'Quetiapine Sulfoxide (Delta Mass:-26.016)'	quetiapine	Drug_analog	both	atypical antipsychotic	0	1954.15	0	0	0	0	0	0	0	377.754	14174.6	2269.25	0	2072.91	0	0	0	0	1345.68	0	0	0	0	2133.67	0	0	0	0	0	0	86856.9	0	1095.49	0	0	0	64752.6	0	0	0	0
11217	CCMSLIB00013650702	414.148	3.66308	related spectra of 'Quetiapine Sulfoxide (Delta Mass:13.98)'	quetiapine	Drug_analog	both	atypical antipsychotic	0	0	0	297023	0	0	0	0	0	0	0	0	0	0	0	0	0	0	0	0	0	0	0	0	0	0	7162.58	0	0	0	0	0	0	0	0	0	0	0	0	0	0
9043	CCMSLIB00013650702	416.167	3.11012	related spectra of 'Quetiapine Sulfoxide (Delta Mass:15.995)'	quetiapine	Drug_analog	both	atypical antipsychotic	0	0	0	5265.42	0	0	0	0	0	0	0	0	0	0	0	0	0	0	0	0	0	0	0	592.609	0	0	0	0	0	757.04	0	0	0	0	0	0	0	0	0	0	0
14656	CCMSLIB00013654700	368.147	4.21334	"related spectra of 'quetiapine (Delta Mass:-16.03)', 'quetiapine (Delta Mass:-16.03)'"	quetiapine	Drug_analog	both	atypical antipsychotic	0	0	0	93724.1	0	0	0	29424	0	0	0	0	0	0	1869.02	0	5361.82	0	915.857	2772.81	0	0	1391.31	6450.69	0	7885.11	0	15582.7	3345.2	0	0	742.384	3454.13	0	0	0	4949.59	0	1439.83	0	0
16394	CCMSLIB00013654470	407.196	4.45315	Carvedilol - 40.0 eV	carvedilol	Medical	both	cardiology medication	0	14000000	0	39400000	0	0	0	0	0	0	0	0	0	0	0	0	0	0	0	0	0	0	0	0	0	0	0	0	0	0	0	0	0	0	0	0	0	0	0	0	0
14031	CCMSLIB00013650725	393.186	4.25092	related spectra of 'Carvedilol (Delta Mass:-14.016)'	carvedilol	Drug_analog	both	cardiology medication	0	488311	0	2634097	0	0	0	0	0	0	32563.1	0	0	0	0	0	0	0	9466.37	0	11875.5	0	0	0	0	0	0	0	0	0	0	0	0	52495	0	0	0	0	8032.29	0	0
15446	CCMSLIB00013653914	423.19	4.21166	related spectra of 'Carvedilol (Delta Mass:15.995)'	carvedilol	Drug_analog	both	cardiology medication	0	5.77056e+06	0	17500000	0	3094.4	0	0	0	0	0	0	0	0	0	0	0	0	0	0	0	0	0	0	0	0	0	0	0	0	0	0	19189.9	0	0	0	0	0	0	0	6926.98
18209	CCMSLIB00013654470	451.214	4.75918	Irbesartan	irbesartan	Medical	both	cardiology medication	0	2500.07	0	0	0	10200.1	0	0	0	413181	0	0	0	0	0	0	0	0	0	0	0	0	0	0	0	0	0	1010.01	0	0	0	0	61949.4	0	0	0	0	0	0	0	0
14681	CCMSLIB00013650722	445.238	4.40935	"related spectra of 'Massbank:AU209410 Irbesartan|2-butyl-3-[[4-[2-(2H-tetrazol-5-yl)phenyl]phenyl]methyl]-1,3-diazaspiro[4.4]non-1-en-4-one (Delta Mass:15.995)'"	irbesartan	Drug_analog	both	cardiology medication	0	1796.97	0	0	0	2252.85	4014.74	0	1825.92	9068773	0	0	0	0	0	0	0	7712.2	1620.96	0	0	0	0	0	1549.39	0	4426.6	0	0	0	4078.56	0	0	3320.59	0	0	0	0	0	0	4332.42
12389	CCMSLIB00013650664	461.237	3.82006	"related spectra of 'Massbank:AU209410 Irbesartan|2-butyl-3-[[4-[2-(2H-tetrazol-5-yl)phenyl]phenyl]methyl]-1,3-diazaspiro[4.4]non-1-en-4-one (Delta Mass:31.99)'"	irbesartan	Drug_analog	both	cardiology medication	0	0	0	0	0	0	0	0	0	377727	22697.1	0	0	0	0	0	0	9970.79	0	0	0	0	0	0	0	0	0	0	0	0	0	0	0	0	0	0	0	0	0	0	0
15519	CCMSLIB00013650698	459.223	4.6855	"related spectra of 'irbesartan (Delta Mass:29.97)', 'olmesartan (Delta Mass:30.01)'"	irbesartan	Drug_analog	both	cardiology medication	0	0	0	4575.45	0	0	0	0	0	666159	10979.1	0	0	0	0	0	48276.4	0	0	0	0	0	0	0	0	0	0	0	0	0	0	0	0	0	0	0	0	0	0	0	0
18168	CCMSLIB00013650725	423.169	4.79591	Massbank:AU228003 Losartan|[2-butyl-5-chloro-3-[[4-[2-(2H-tetrazol-5-yl)phenyl]phenyl]methyl]imidazol-4-yl]methanol	losartan	Medical	both	cardiology medication	0	0	0	0	0	0	0	0	0	0	0	0	0	0	0	0	0	0	0	0	0	0	0	0	0	0	0	24400000	0	0	0	0	0	0	0	0	0	0	0	0	0
16183	CCMSLIB00013650693	421.155	4.49189	Losartan carboxaldehyde	losartan	Drug metabolite	both	cardiology medication	0	0	0	0	0	0	0	0	0	0	0	0	0	0	0	0	4186.44	0	0	0	0	0	0	0	0	0	0	172747	0	0	0	0	0	0	0	0	0	0	0	0	0
13467	CCMSLIB00013643749	455.161	4.01878	related spectra of 'losartan (Delta Mass:31.99)'	losartan	Drug_analog	both	cardiology medication	0	0	0	0	14553.9	0	0	0	0	0	0	0	0	0	0	0	0	0	0	0	0	0	0	0	0	0	0	330767	0	0	0	0	0	4887.9	0	0	0	0	0	0	0
18277	CCMSLIB00013653982	405.163	4.87439	related spectra of 'losartan (Delta Mass:-18.01)'	losartan	Drug_analog	both	cardiology medication	0	0	0	0	0	0	0	0	0	0	0	0	0	1563.74	0	0	2016.49	0	0	0	0	0	0	0	0	0	0	331072	0	0	0	0	0	0	0	0	3963.53	0	24347.6	0	0
17646	CCMSLIB00013649543	439.163	4.48296	related spectra of 'losartan (Delta Mass:18.01)'	losartan	Drug_analog	both	cardiology medication	0	0	0	0	0	0	0	0	0	0	0	0	0	0	0	0	0	0	0	0	0	0	0	0	0	0	0	5.91276e+06	0	0	0	0	0	0	0	0	0	0	0	0	0
16099	CCMSLIB00013653991	442.164	4.44831	related spectra of 'losartan (Delta Mass:18.99)'	losartan	Drug_analog	both	cardiology medication	0	0	0	0	266.557	0	0	0	0	0	0	0	0	0	0	0	0	0	0	0	0	0	0	0	0	0	0	490870	0	0	0	0	0	0	0	0	0	0	0	0	0
13958	CCMSLIB00013652789	442.163	4.07137	related spectra of 'losartan (Delta Mass:18.99)'	losartan	Drug_analog	both	cardiology medication	0	0	0	0	79452.9	0	0	0	0	0	0	0	0	0	0	0	0	0	0	0	0	0	0	0	0	0	0	532973	0	0	0	0	0	0	0	0	4987.4	0	0	0	0
20001	CCMSLIB00013654506	437.149	5.15947	related spectra of 'losartan (Delta Mass:13.98)'	losartan	Drug_analog	both	cardiology medication	0	0	0	0	0	0	0	0	0	0	0	0	0	0	0	0	0	0	0	0	0	0	0	0	0	0	0	6363041	0	0	26982.5	0	0	0	0	0	0	0	0	0	0
13889	CCMSLIB00013643618	439.164	4.08526	related spectra of 'Losartan carboxylic acid [EXP3174] (Delta Mass:2.016)'	losartan	Drug_analog	both	cardiology medication	0	0	0	0	1.10997e+06	0	0	0	0	0	0	0	0	0	0	0	0	0	0	0	0	0	0	0	0	0	0	6693731	0	0	0	0	0	0	0	0	0	0	55693.9	0	0
13762	CCMSLIB00013650677	453.145	4.27016	related spectra of 'Losartan carboxylic acid [EXP3174] (Delta Mass:15.995)'	losartan	Drug_analog	both	cardiology medication	0	0	0	8011.72	0	0	0	0	0	0	0	736.432	0	0	0	0	0	0	0	0	0	0	0	0	0	0	0	483309	0	0	0	0	0	0	0	2396.38	0	0	0	0	0
18178	CCMSLIB00013654601	425.166	4.80038	"related spectra of 'losartan (Delta Mass:2.00)', 'losartan (Delta Mass:2.00)'"	losartan	Drug_analog	both	cardiology medication	0	0	0	0	0	0	0	0	0	0	0	0	0	0	0	0	0	0	0	0	0	0	0	0	0	0	0	7871586	0	0	0	0	0	0	0	0	0	0	0	0	0
15692	CCMSLIB00013654602	437.151	4.40151	"related spectra of 'losartan (Delta Mass:13.98)', 'losartan (Delta Mass:13.98)'"	losartan	Drug_analog	both	cardiology medication	0	0	0	0	0	0	0	0	0	0	1695.52	0	0	0	0	0	0	0	0	0	0	0	0	0	0	0	0	208160	0	0	0	0	0	0	0	0	0	0	0	0	0
18176	CCMSLIB00013653958	426.169	4.80163	"related spectra of 'losartan (Delta Mass:3.00)', 'losartan (Delta Mass:3.00)'"	losartan	Drug_analog	both	cardiology medication	0	0	0	0	0	0	0	0	0	0	0	0	0	0	0	0	0	0	0	0	0	0	0	0	0	0	0	1.95872e+06	0	0	0	0	0	0	0	0	0	0	0	0	0
21195	CCMSLIB00013654710	893.444	5.3289	Valsartan	valsartan	Medical	both	cardiology medication	0	3.95359e+06	0	0	0	0	0	0	0	0	0	0	0	0	0	0	0	0	0	0	0	0	0	0	0	0	0	0	0	0	2.63069e+06	0	0	0	0	0	0	0	0	0	0
21205	CCMSLIB00013655081	871.46	5.33943	Valsartan	valsartan	Medical	both	cardiology medication	0	3094135	0	0	0	0	0	0	0	0	0	0	0	0	0	0	0	0	0	0	0	0	0	0	0	0	0	0	0	0	3209925	0	0	0	0	0	0	0	0	0	0
21238	CCMSLIB00013650729	458.216	5.36446	VALSARTAN	valsartan	Medical	both	cardiology medication	0	4.70386e+06	0	0	0	0	0	0	0	0	0	0	0	0	0	0	0	0	0	0	0	0	0	0	0	0	0	0	0	0	3.2565e+06	0	0	0	0	0	0	0	0	0	0
19863	CCMSLIB00013650678	436.229	5.28679	Massbank:AU111202 Valsartan|(2S)-3-methyl-2-[pentanoyl-[[4-[2-(2H-tetrazol-5-yl)phenyl]phenyl]methyl]amino]butanoic acid	valsartan	Medical	both	cardiology medication	0	73600000	0	0	0	0	0	0	0	0	0	0	0	0	0	0	0	0	3914.71	0	0	0	0	0	0	0	0	0	0	0	85500000	0	19657.7	0	0	0	0	0	0	0	0
17499	CCMSLIB00013650728	452.228	4.55258	related spectra of 'Spectral Match to Valsartan from NIST14 (Delta Mass:15.995)'	valsartan	Drug_analog	both	cardiology medication	0	2.49439e+06	0	0	0	0	0	0	0	124891	6547.62	0	0	0	0	0	0	0	0	0	0	0	0	0	0	0	0	0	0	0	1.5323e+06	0	0	0	0	0	0	0	0	0	0
16536	CCMSLIB00013652929	474.215	4.5457	related spectra of 'VALSARTAN (Delta Mass:15.995)'	valsartan	Drug_analog	both	cardiology medication	0	602674	0	0	0	0	0	0	0	0	0	0	0	0	0	0	0	0	0	0	0	0	0	0	4647.9	0	0	0	0	3928.37	460662	0	0	0	0	0	0	0	1948.69	0	0
20330	CCMSLIB00013652935	418.215	5.26787	related spectra of 'valsartan (Delta Mass:-18.01)'	valsartan	Drug_analog	both	cardiology medication	0	1.66841e+06	0	6540.37	0	0	12430.8	0	0	0	25367.2	3614.84	0	0	0	4895.25	0	107193	0	47980.7	0	0	0	0	0	0	0	38986.1	0	0	2.13443e+06	3843.83	0	0	0	0	0	0	0	0	0
23580	CCMSLIB00013653916	392.248	5.8732	related spectra of 'valsartan (Delta Mass:-43.99)'	valsartan	Drug_analog	both	cardiology medication	0	15638.4	0	0	0	0	0	0	0	0	0	2293.91	0	0	0	0	0	4494.86	0	0	0	0	0	0	3107.77	527.272	0	0	0	0	41032.3	0	0	3067.15	9630.3	2015.26	0	0	0	0	0
19939	CCMSLIB00013646592	453.257	5.2333	"related spectra of 'valsartan (Delta Mass:17.03)', 'valsartan (Delta Mass:17.03)'"	valsartan	Drug_analog	both	cardiology medication	0	462273	0	0	0	0	0	0	0	0	0	0	0	0	0	0	0	0	0	0	0	0	0	0	0	0	0	0	0	0	570453	0	0	0	0	0	0	0	0	0	28801.4
8270	CCMSLIB00013642964	287.161	2.89684	abacavir	abacavir	Medical	both	HIV medication	0	0	0	0	441244	0	0	0	0	0	0	0	0	0	0	0	0	0	0	0	0	0	0	0	0	0	0	0	0	0	0	0	0	0	0	0	0	322963	7659071	0	0
6582	CCMSLIB00013655041	319.149	2.5291	related spectra of 'abacavir (Delta Mass:31.99)'	abacavir	Drug_analog	both	HIV medication	0	0	0	0	1963.77	0	0	0	0	0	1950.45	0	0	742.114	0	0	0	0	1413.1	0	5021.48	0	0	0	1090.79	0	0	0	0	0	0	0	0	4133.38	0	0	0	2749.63	126160	0	0
6366	CCMSLIB00013654642	463.194	2.47573	related spectra of 'abacavir (Delta Mass:176.032)'	abacavir	Drug_analog	both	HIV medication	0	0	0	0	1300.93	0	0	0	0	0	0	0	0	0	0	0	0	0	0	0	0	0	0	0	0	0	0	0	0	0	0	0	0	0	0	0	0	526.383	38249.9	0	0
5312	CCMSLIB00013654645	303.161	2.17895	related spectra of 'abacavir (Delta Mass:15.99)'	abacavir	Drug_analog	both	HIV medication	0	0	0	0	30749.9	0	0	0	0	0	0	0	0	0	0	0	0	48554.7	0	0	0	0	0	0	0	0	0	0	0	0	0	0	0	8262.85	0	0	8119.98	5123.88	1518215	0	5653.43
8449	CCMSLIB00013654645	301.141	2.93603	related spectra of 'abacavir (Delta Mass:13.98)'	abacavir	Drug_analog	both	HIV medication	0	0	0	0	5.80728e+06	0	0	0	0	0	0	0	0	0	0	0	0	0	0	0	0	0	0	0	0	0	0	0	0	0	0	0	0	0	0	0	0	4.9575e+06	15200000	0	0
8264	CCMSLIB00013646582	288.165	2.89843	related spectra of 'abacavir (Delta Mass:1.00)'	abacavir	Drug_analog	both	HIV medication	0	0	0	0	61737.3	0	0	0	0	0	0	0	0	0	0	0	0	51749.2	0	0	0	0	0	0	0	0	0	0	0	0	0	0	0	0	0	0	0	47089	1.1943e+06	0	0
18067	CCMSLIB00013643730	353.193	4.67458	Atazanavir sulfate	atazanavir	Medical	both	HIV medication	0	0	0	0	0	0	0	0	0	0	0	0	0	0	0	0	0	0	0	0	0	0	0	0	0	0	0	13335.7	0	0	0	0	0	0	0	0	0	0	41478.2	0	0
19507	CCMSLIB00013649282	727.386	4.86692	Massbank:AU214834 Atazanavir|methyl N-[(2S)-1-[2-[(2S,3S)-2-hydroxy-3-[[(2S)-2-(methoxycarbonylamino)-3,3-dimethylbutanoyl]amino]-4-phenylbutyl]-2-[(4-pyridin-2-ylphenyl)methyl]hydrazinyl]-3,3-dimethyl-1-oxobutan-2-yl]	atazanavir	Medical	both	HIV medication	0	0	0	0	0	0	0	13023.1	0	0	0	0	0	0	0	12246.1	0	0	0	0	0	0	0	0	0	0	8607.21	0	0	0	0	0	15438.4	0	0	0	0	0	0	0	0
17291	CCMSLIB00013652743	689.405	4.55611	"related spectra of 'Massbank:AU214804 Atazanavir|methyl N-[(2S)-1-[2-[(2S,3S)-2-hydroxy-3-[[(2S)-2-(methoxycarbonylamino)-3,3-dimethylbutanoyl]amino]-4-phenylbutyl]-2-[(4-pyridin-2-ylphenyl)methyl]hydrazinyl]-3,3-dimethyl-1-oxobutan-2-yl] (Delta Mass:-15.995)'"	atazanavir	Drug_analog	both	HIV medication	0	0	0	0	0	0	1144.74	0	0	0	0	0	0	0	0	0	0	0	0	0	0	0	0	0	0	0	0	0	0	0	0	0	0	0	0	0	0	0	0	0	0
18138	CCMSLIB00013653945	721.387	4.61002	related spectra of 'atazanavir (Delta Mass:15.99)'	atazanavir	Drug_analog	both	HIV medication	3540.7	0	0	0	0	4261.09	0	0	0	0	0	0	0	0	0	0	0	0	0	0	0	0	0	0	2512.13	0	3032.24	5338.89	0	9688.19	0	0	0	0	0	0	0	0	0	0	1810.76
20072	CCMSLIB00013646484	701.357	5.08505	related spectra of 'atazanavir (Delta Mass:-4.03)'	atazanavir	Drug_analog	both	HIV medication	0	0	0	0	0	0	0	0	0	0	0	0	0	0	0	0	0	0	0	0	0	0	0	0	0	0	0	0	0	0	0	0	0	0	0	0	0	0	0	0	0
15224	CCMSLIB00013654994	737.385	4.31534	related spectra of 'atazanavir (Delta Mass:31.99)'	atazanavir	Drug_analog	both	HIV medication	2315.74	0	0	0	0	0	0	0	0	0	0	0	0	0	0	0	0	0	0	0	0	0	0	0	0	0	0	0	0	0	0	0	0	0	0	0	0	0	0	0	0
13402	CCMSLIB00013653929	647.401	3.9264	related spectra of 'atazanavir (Delta Mass:-58.01)'	atazanavir	Drug_analog	both	HIV medication	0	0	8411.27	0	0	0	0	0	0	0	3920.57	0	0	0	0	0	0	137136	0	0	0	0	0	0	14418.9	0	80665.3	76283.6	17608.8	0	7741.17	0	5073.75	0	0	0	0	0	34956.6	0	15448.7
20265	CCMSLIB00010149420	776.361	4.98725	Cobicistat	cobicistat	Medical	both	HIV medication	0	0	0	0	0	39600000	0	0	0	0	0	0	0	16200000	27100000	23400000	0	0	17500000	47800000	0	0	0	0	0	0	102000000	0	0	0	0	0	76400000	0	0	0	0	0	0	0	69400000
16777	CCMSLIB00013620164	792.357	4.57105	related spectra of 'cobicistat (Delta Mass:15.99)'	cobicistat	Drug_analog	both	HIV medication	0	0	0	0	0	9302244	0	0	0	0	0	0	0	4752721	2.17525e+06	6.17175e+06	0	0	93076.1	9635263	0	0	0	0	0	0	46700000	0	0	0	0	0	17700000	0	0	0	0	0	0	0	30300000
16862	CCMSLIB00013630584	806.336	4.57061	related spectra of 'cobicistat (Delta Mass:29.97)'	cobicistat	Drug_analog	both	HIV medication	0	0	0	0	0	123233	5152.54	0	0	0	0	0	0	73422.2	0	69375.2	0	0	0	82889.9	0	0	0	0	0	0	352259	0	0	0	0	0	126251	0	0	0	0	0	0	0	369190
18334	CCMSLIB00013632114	762.346	4.82273	related spectra of 'cobicistat (Delta Mass:-14.02)'	cobicistat	Drug_analog	both	HIV medication	0	0	0	0	0	394026	0	0	0	0	0	0	0	116856	55566.2	114643	0	0	43705.8	484745	0	0	0	0	0	0	683173	0	0	0	0	0	832708	0	0	0	0	0	0	0	698249
15957	CCMSLIB00013632124	778.34	4.43026	related spectra of 'cobicistat (Delta Mass:1.98)'	cobicistat	Drug_analog	both	HIV medication	0	0	0	0	0	183736	0	0	0	0	0	0	0	88023.4	16186.3	67081.8	0	0	0	139727	0	0	0	0	0	0	635046	0	0	0	0	0	476761	0	0	0	0	0	0	0	490038
19386	CCMSLIB00013632168	774.346	5.01135	related spectra of 'cobicistat (Delta Mass:-2.02)'	cobicistat	Drug_analog	both	HIV medication	0	0	0	0	0	1.0024e+06	0	0	0	0	0	0	0	283247	269267	750841	0	0	0	1.01347e+06	0	0	0	0	0	0	4668318	0	0	0	0	0	1.29574e+06	0	0	0	0	0	0	0	3.31635e+06
17079	CCMSLIB00013634810	808.352	4.35968	related spectra of 'cobicistat (Delta Mass:31.99)'	cobicistat	Drug_analog	both	HIV medication	0	0	0	0	0	414448	0	0	0	0	0	0	0	291031	101485	433334	0	0	0	574905	0	0	0	0	0	0	5690031	0	0	0	0	0	250922	0	0	0	0	0	0	0	2.08372e+06
20602	CCMSLIB00005734048	548.242	5.24398	Massbank:EQ301602 Darunavir|N-[(1S,2R)-1-benzyl-2-hydroxy-3-[isobutyl(sulfanilyl)amino]propyl]carbamic acid [(3aS,4R,6aR)-2,3,3a,4,5,6a-hexahydrofuro[2,3-b]furan-4-yl] ester	darunavir	Medical	both	HIV medication	0	0	0	0	0	87000000	0	0	0	0	0	0	0	0	42500000	47800000	0	0	15700000	0	0	0	0	0	0	0	0	0	0	0	0	0	116000000	0	0	0	0	0	0	0	164000000
17497	CCMSLIB00013622183	568.268	4.42602	related spectra of 'darunavir (Delta Mass:20.03)'	darunavir	Drug_analog	both	HIV medication	0	0	0	0	0	939050	0	0	0	0	0	0	0	10101.1	29908.3	70730.5	0	0	83622.8	11943.7	0	0	0	0	0	0	27892.9	0	0	0	0	0	3.46064e+06	0	0	0	0	0	0	0	1.81672e+06
20600	CCMSLIB00013632172	565.268	5.2439	"related spectra of 'darunavir (Delta Mass:17.03)', 'darunavir (Delta Mass:17.03)'"	darunavir	Drug_analog	both	HIV medication	0	0	0	0	0	21000000	0	0	0	0	0	0	0	0	10800000	12500000	0	0	4037961	0	0	0	0	0	0	0	0	0	0	0	0	0	29500000	0	0	0	0	0	0	0	39300000
17794	CCMSLIB00012724541	564.237	4.73542	related spectra of 'Darunavir (Delta Mass:15.995)'	darunavir	Drug_analog	both	HIV medication	0	0	0	0	0	6300236	0	0	0	0	0	0	0	0	1.46703e+06	3964434	0	0	1.26645e+06	0	0	0	0	0	0	0	0	0	0	0	0	0	12100000	0	0	0	0	0	0	0	25100000
20568	CCMSLIB00013632153	550.243	5.25044	"related spectra of 'darunavir (Delta Mass:2.00)', 'darunavir (Delta Mass:2.00)'"	darunavir	Drug_analog	both	HIV medication	0	0	0	0	0	7.73499e+06	0	0	0	0	0	0	0	0	3.69307e+06	4.31703e+06	0	0	1.36501e+06	0	0	0	0	0	0	0	0	0	0	0	0	0	10400000	0	0	0	0	0	0	0	14600000
19637	CCMSLIB00013635954	564.237	5.06011	"related spectra of 'darunavir (Delta Mass:15.99)', 'darunavir (Delta Mass:15.99)'"	darunavir	Drug_analog	both	HIV medication	0	0	0	0	0	3.14401e+06	0	0	0	0	0	0	0	0	764941	1.89162e+06	0	0	751709	0	0	0	0	0	0	0	0	0	0	0	0	0	11600000	0	0	0	0	0	0	0	10300000
21337	CCMSLIB00013632152	551.244	5.26058	"related spectra of 'darunavir (Delta Mass:3.00)', 'darunavir (Delta Mass:3.00)'"	darunavir	Drug_analog	both	HIV medication	0	0	0	0	0	1.61706e+06	0	0	0	0	0	0	0	0	803858	913391	0	0	293921	0	0	0	0	0	0	0	0	0	0	0	0	0	2.30066e+06	0	0	0	0	0	0	0	2.78216e+06
20540	CCMSLIB00012724539	504.252	5.23847	related spectra of 'Darunavir (Delta Mass:-43.99)'	darunavir	Drug_analog	both	HIV medication	0	0	0	0	0	384758	0	0	0	0	0	0	0	4336.74	182631	208355	0	0	58118.5	0	0	0	0	0	0	0	0	0	0	0	0	0	500252	0	0	0	0	0	0	0	798640
15602	CCMSLIB00012724543	710.295	4.35989	related spectra of 'Darunavir (Delta Mass:162.053)'	darunavir	Drug_analog	both	HIV medication	0	0	0	0	0	295438	0	0	0	0	0	0	0	0	124579	400847	0	0	158204	0	0	0	0	0	0	0	0	0	0	0	0	0	778784	0	0	0	0	0	0	0	1.16237e+06
21901	CCMSLIB00013632095	591.284	5.24625	"related spectra of 'darunavir (Delta Mass:43.04)', 'darunavir (Delta Mass:43.04)'"	darunavir	Drug_analog	both	HIV medication	0	0	0	0	0	175701	0	0	0	0	0	0	0	0	152243	140341	0	0	61570.7	0	0	0	0	0	0	0	0	0	0	0	0	0	354510	0	0	0	0	0	0	0	446720
19906	CCMSLIB00013632118	606.247	5.12691	"related spectra of 'darunavir (Delta Mass:58.01)', 'darunavir (Delta Mass:58.01)'"	darunavir	Drug_analog	both	HIV medication	0	0	0	0	0	7275.65	0	0	0	0	0	0	0	0	109757	53461.6	0	0	8057.84	0	0	0	0	0	0	0	17124.8	0	0	0	0	0	962518	0	0	0	0	0	0	0	404383
17862	CCMSLIB00012724540	546.226	4.7667	related spectra of 'Darunavir (Delta Mass:-2.016)'	darunavir	Drug_analog	both	HIV medication	0	0	0	0	0	196997	0	0	0	0	0	0	0	0	46936.7	103638	0	0	32242.5	0	0	0	0	0	0	0	0	0	0	0	0	0	360328	0	0	0	0	0	0	0	746552
14386	CCMSLIB00012724541	564.237	4.15842	related spectra of 'Darunavir (Delta Mass:15.995)'	darunavir	Drug_analog	both	HIV medication	0	0	0	0	0	141505	0	0	0	5818.1	0	0	0	0	32025.1	56443.3	0	0	11943.9	0	0	0	0	0	0	0	0	0	0	0	0	0	319981	0	0	0	0	0	0	0	473930
19902	CCMSLIB00013632150	546.226	5.12526	"related spectra of 'darunavir (Delta Mass:-2.02)', 'darunavir (Delta Mass:-2.02)'"	darunavir	Drug_analog	both	HIV medication	0	0	0	0	0	118399	0	0	0	0	0	0	0	0	13040.5	73442.5	0	0	23138.5	0	0	0	0	0	0	0	0	0	0	0	0	0	119956	0	0	0	0	0	0	0	770013
20229	CCMSLIB00013632091	590.252	5.16381	"related spectra of 'darunavir (Delta Mass:42.01)', 'darunavir (Delta Mass:42.01)'"	darunavir	Drug_analog	both	HIV medication	0	0	0	0	0	50380.9	0	0	0	0	0	0	0	0	23032.7	16325.8	0	0	5711.14	0	0	0	0	0	0	0	0	0	0	0	0	0	86940.1	0	0	0	0	0	0	0	104889
22328	CCMSLIB00013632126	562.262	5.59661	"related spectra of 'darunavir (Delta Mass:14.02)', 'darunavir (Delta Mass:14.02)'"	darunavir	Drug_analog	both	HIV medication	0	7043.54	0	5166.2	0	66201.7	0	0	0	0	0	984.339	0	0	21660.2	52042.8	0	0	4728.52	0	0	0	0	0	0	0	0	0	0	0	0	0	251811	0	0	6626.66	0	0	0	0	193377
17679	CCMSLIB00013632153	550.242	4.75136	"related spectra of 'darunavir (Delta Mass:2.00)', 'darunavir (Delta Mass:2.00)'"	darunavir	Drug_analog	both	HIV medication	0	0	0	0	0	53145.3	0	0	0	0	0	612.357	0	1087.83	17355.6	41423.7	524.522	0	1825.36	4939.5	0	0	0	0	0	0	8885.01	0	0	0	0	0	134788	0	0	0	0	0	0	0	36432.2
19820	CCMSLIB00013632121	576.239	5.09046	"related spectra of 'darunavir (Delta Mass:27.99)', 'darunavir (Delta Mass:27.99)'"	darunavir	Drug_analog	both	HIV medication	0	0	0	10617.2	0	22311.3	0	0	0	0	0	0	0	0	10667	12512.3	0	2674.13	4776.34	1028.03	0	0	0	0	0	0	0	0	0	0	0	0	34968.1	0	0	0	0	0	0	0	57000.8
21907	CCMSLIB00013622169	546.227	5.51444	related spectra of 'darunavir (Delta Mass:-2.02)'	darunavir	Drug_analog	both	HIV medication	0	0	0	0	0	44300.8	0	0	0	0	0	0	0	0	6181.4	51376.4	0	0	4267.78	0	0	0	0	0	0	0	0	0	0	0	0	0	67391.5	0	0	0	0	0	0	0	628944
13792	CCMSLIB00013636031	726.29	4.18136	"related spectra of 'darunavir (Delta Mass:178.05)', 'darunavir (Delta Mass:178.05)'"	darunavir	Drug_analog	both	HIV medication	0	0	0	0	0	8149.48	0	0	0	0	0	0	0	0	0	21445.4	0	0	8839.08	0	0	0	0	0	0	0	2373.86	0	0	0	0	0	41618.7	0	0	0	0	0	0	0	62775.1
15833	CCMSLIB00013630583	724.274	4.4512	"related spectra of 'darunavir (Delta Mass:176.03)', 'darunavir (Delta Mass:176.03)'"	darunavir	Drug_analog	both	HIV medication	0	0	0	2764.55	0	6505.68	1862.62	0	0	0	0	0	0	0	0	12671.1	0	0	0	0	0	0	0	0	0	0	0	0	0	0	0	0	0	0	0	0	0	0	0	0	23777.2
20231	CCMSLIB00013636041	566.249	5.14639	"related spectra of 'darunavir (Delta Mass:18.01)', 'darunavir (Delta Mass:18.01)'"	darunavir	Drug_analog	both	HIV medication	0	0	0	0	0	12408.2	0	0	0	0	0	0	0	0	711.503	1777.22	0	0	10729.4	0	0	0	0	0	0	0	0	0	0	0	0	0	0	0	0	0	0	0	0	0	194663
38238	CCMSLIB00013634606	565.27	9.38908	"related spectra of 'darunavir (Delta Mass:17.03)', 'darunavir (Delta Mass:17.03)'"	darunavir	Drug_analog	both	HIV medication	0	0	0	0	0	3359	0	0	0	0	0	0	0	0	0	0	0	0	0	0	0	0	0	0	0	0	0	0	0	0	0	0	7894.23	0	0	0	0	0	0	0	10113.8
23663	CCMSLIB00000079260	361.164	5.85197	RITONAVIR	ritonavir	Medical	both	HIV medication	0	0	0	0	0	0	0	0	0	0	0	2777.53	0	0	0	0	0	0	0	0	0	0	0	0	0	0	0	0	0	0	0	0	0	0	0	0	0	0	0	0	0
23651	CCMSLIB00005774145	743.301	5.84255	Massbank:AU219234 Ritonavir|1,3-thiazol-5-ylmethyl N-[(2S,3S,5S)-3-hydroxy-5-[[(2S)-3-methyl-2-[[methyl-[(2-propan-2-yl-1,3-thiazol-4-yl)methyl]carbamoyl]amino]butanoyl]amino]-1,6-diphenylhexan-2-yl]carbamate	ritonavir	Medical	both	HIV medication	0	0	0	0	0	0	0	0	0	0	0	0	0	0	0	0	0	0	0	0	0	0	0	0	0	0	0	0	0	0	0	0	0	0	0	0	0	0	0	0	0
21691	CCMSLIB00005775952	721.314	5.6271	Massbank:AU219204 Ritonavir|1,3-thiazol-5-ylmethyl N-[(2S,3S,5S)-3-hydroxy-5-[[(2S)-3-methyl-2-[[methyl-[(2-propan-2-yl-1,3-thiazol-4-yl)methyl]carbamoyl]amino]butanoyl]amino]-1,6-diphenylhexan-2-yl]carbamate	ritonavir	Medical	both	HIV medication	0	0	0	0	0	66511.4	0	0	0	0	0	1797.89	0	0	20051.6	47244.6	0	0	8440.59	0	0	0	0	0	0	0	0	0	0	0	0	0	384728	0	0	0	0	0	0	0	125051
20191	CCMSLIB00012724790	737.315	5.1933	"related spectra of 'Massbank:AU219204 Ritonavir|1,3-thiazol-5-ylmethyl N-[(2S,3S,5S)-3-hydroxy-5-[[(2S)-3-methyl-2-[[methyl-[(2-propan-2-yl-1,3-thiazol-4-yl)methyl]carbamoyl]amino]butanoyl]amino]-1,6-diphenylhexan-2-yl]carbamate (Delta Mass:15.995)'"	ritonavir	Drug_analog	both	HIV medication	0	0	0	0	0	0	0	0	0	0	0	0	0	0	0	0	0	0	0	0	0	0	0	0	0	0	0	0	0	0	0	0	0	0	0	0	0	0	0	0	0
18287	CCMSLIB00012725167	753.31	4.7047	related spectra of 'Ritonavir (Delta Mass:31.99)'	ritonavir	Drug_analog	both	HIV medication	0	0	0	0	0	0	0	0	0	0	0	0	0	0	0	0	0	0	0	0	0	0	0	0	0	0	0	0	0	0	0	0	41973.3	0	0	0	0	0	0	0	0
20194	CCMSLIB00013632157	759.293	5.1806	related spectra of 'ritonavir (Delta Mass:15.99)'	ritonavir	Drug_analog	both	HIV medication	0	0	0	0	0	0	0	0	0	0	8418.54	0	0	0	0	0	0	0	0	0	0	0	0	0	0	0	0	0	0	0	0	0	0	0	0	0	0	0	0	0	0
18898	CCMSLIB00013632106	755.322	4.84664	"related spectra of 'ritonavir (Delta Mass:34.01)', 'ritonavir (Delta Mass:34.01)'"	ritonavir	Drug_analog	both	HIV medication	0	0	0	0	0	0	0	0	0	0	10946.6	0	0	0	0	0	0	0	0	0	0	0	0	0	0	0	0	0	0	0	0	0	0	0	0	0	0	0	0	0	0
20168	CCMSLIB00013632156	753.307	5.14268	"related spectra of 'ritonavir (Delta Mass:31.99)', 'ritonavir (Delta Mass:31.99)'"	ritonavir	Drug_analog	both	HIV medication	0	0	0	0	0	0	0	0	0	0	1771.01	0	0	0	0	0	0	0	0	0	0	0	0	0	0	0	0	0	0	0	0	0	0	0	0	0	0	0	0	0	0
22611	CCMSLIB00013634809	705.288	5.6163	"related spectra of 'ritonavir (Delta Mass:-16.03)', 'ritonavir (Delta Mass:-16.03)'"	ritonavir	Drug_analog	both	HIV medication	0	0	0	0	0	99246.5	0	0	0	0	0	0	0	43332.6	15818	33894	0	0	0	215861	0	0	0	0	0	0	290969	0	0	0	0	0	93072.5	0	0	0	0	0	0	0	268547
20915	CCMSLIB00013634817	778.341	5.32077	"related spectra of 'ritonavir (Delta Mass:57.02)', 'ritonavir (Delta Mass:57.02)'"	ritonavir	Drug_analog	both	HIV medication	0	0	0	0	0	303760	0	0	0	0	0	0	0	225986	26947.3	129825	0	0	20131.9	230046	0	0	0	0	0	0	915112	0	0	0	0	0	399035	0	0	0	0	0	0	0	522195
23074	CCMSLIB00013635956	705.339	5.73851	"related spectra of 'ritonavir (Delta Mass:-15.98)', 'ritonavir (Delta Mass:-15.98)'"	ritonavir	Drug_analog	both	HIV medication	0	0	0	0	0	0	0	0	0	0	0	0	0	0	0	0	0	0	0	0	0	0	0	0	0	0	1777.99	0	0	0	0	0	0	0	0	0	0	0	0	0	0
11843	CCMSLIB00000078928	308.17	3.64079	ZOLPIDEM TARTRATE	zolpidem	Medical	both	insomnia medication	0	0	0	61117	0	42031.6	0	0	0	0	496076	0	0	0	0	0	0	14204.1	0	0	0	0	0	0	0	0	0	22807.2	0	0	0	0	0	0	0	0	0	0	66718.9	0	0
13311	CCMSLIB00000078928	308.185	3.8588	ZOLPIDEM TARTRATE	zolpidem	Medical	both	insomnia medication	655.527	0	0	0	0	0	0	0	0	5145.75	108645	528.024	0	1199.01	0	0	8777.28	0	0	0	640.733	0	0	0	0	0	0	0	0	0	0	0	0	0	0	3123.91	769.297	0	66718.9	0	0
12353	CCMSLIB00012724674	324.167	3.89231	related spectra of 'MLS001401453-01!ZOLPIDEM TARTRATE (Delta Mass:15.995)'	zolpidem	Drug_analog	both	insomnia medication	0	0	0	0	0	0	0	0	0	0	0	0	0	0	0	0	17677	0	0	0	0	0	0	0	0	0	3668.38	0	0	0	4097.36	0	0	0	0	321165	0	0	3.25703e+06	0	60221
9404	CCMSLIB00012724675	338.155	3.32923	related spectra of 'MLS001401453-01!ZOLPIDEM TARTRATE (Delta Mass:29.974)'	zolpidem	Drug_analog	both	insomnia medication	0	0	0	0	0	0	0	0	0	0	0	0	0	0	0	2.40816e+06	3.32218e+06	0	150320	0	0	0	0	0	0	0	4.46332e+06	0	0	0	0	0	0	0	0	120037	0	0	2340775	0	0
16247	CCMSLIB00010151701	276.175	4.51942	cyclobenzaprine	cyclobenzaprine	Medical	both	muscle relaxant	0	0	0	12535.7	0	0	0	0	0	24273.7	15601.6	0	0	0	0	0	22463.9	0	0	37548.9	0	0	0	0	0	0	0	0	0	0	67078.5	0	15341.7	0	36193.2	19642.1	0	0	0	0	0
11453	CCMSLIB00012725212	294.188	3.58339	related spectra of 'Spectral Match to Cyclobenzaprine from NIST14 (Delta Mass:18.01)'	cyclobenzaprine	Drug_analog	both	muscle relaxant	0	0	0	0	0	0	0	0	0	0	0	0	0	0	0	0	0	0	0	0	0	0	0	0	0	0	0	0	0	0	0	0	0	0	0	0	0	0	0	0	0
14425	CCMSLIB00012725421	452.204	4.23878	related spectra of 'cyclobenzaprine (Delta Mass:176.032)'	cyclobenzaprine	Drug_analog	both	muscle relaxant	0	0	0	3166.37	0	1861.31	0	0	0	0	9164.66	0	0	0	0	26983.1	0	24707.3	0	0	0	0	5114.75	0	0	0	0	0	0	0	0	8043.14	49429.1	0	0	0	0	0	28995.8	0	2759.09
12295	CCMSLIB00000078132	368.104	3.65685	Omeprazole (Prilosec)	omeprazole	Medical	both	proton pump inhibitor	0	0	0	0	0	0	0	0	0	0	0	0	0	0	0	0	0	0	0	0	0	0	0	0	0	0	0	0	0	0	0	0	0	0	0	0	0	0	0	0	0
9867	CCMSLIB00004679262	360.101	3.37336	[putative] omeprazole sulfide 5-carboxylic acid	omeprazole	Drug metabolite	both	proton pump inhibitor	0	461820	360327	0	0	0	0	0	0	0	0	0	0	0	0	783956	0	727681	0	0	0	0	0	0	0	0	0	0	573754	0	0	0	0	0	0	0	0	40695.3	629139	0	0
11388	CCMSLIB00012724596	330.128	3.85457	related spectra of 'EsomeprazoleNa (Delta Mass:-15.995)'	omeprazole	Drug_analog	both	proton pump inhibitor	0	63311.7	923447	120246	0	0	0	0	0	0	0	0	0	0	0	2.14941e+06	0	143238	0	0	0	0	0	0	0	0	0	0	0	0	0	0	0	0	0	0	0	0	68387.6	0	66444.4
12448	CCMSLIB00012725365	346.125	3.43148	related spectra of '[putative] omeprazole sulfide 5-carboxylic acid (Delta Mass:-13.98)'	omeprazole	Drug_analog	both	proton pump inhibitor	0	91489.7	128837	31164.3	0	0	0	0	0	0	0	0	0	0	0	85042.3	0	649240	0	0	0	21501.7	0	0	0	0	0	0	67752.5	0	0	0	0	0	0	0	0	0	110868	0	0
22731	CCMSLIB00005775046	559.259	5.64859	Massbank:AU112904 Atorvastatin|atorvastatin|(3R,5R)-7-[2-(4-fluorophenyl)-3-phenyl-4-(phenylcarbamoyl)-5-propan-2-ylpyrrol-1-yl]-3,5-dihydroxyheptanoic acid	atorvastatin	Medical	both	statin	0	854311	0	1.53932e+06	0	0	0	0	0	0	0	0	0	0	0	0	0	0	0	0	0	0	0	0	0	0	0	0	0	0	1.34589e+06	0	0	0	0	0	0	0	0	0	0
24267	CCMSLIB00012724722	541.249	5.97328	"related spectra of 'Massbank:AU112901 Atorvastatin|(3R,5R)-7-[2-(4-fluorophenyl)-3-phenyl-4-(phenylcarbamoyl)-5-propan-2-ylpyrrol-1-yl]-3,5-dihydroxyheptanoic acid (Delta Mass:-18.011)'"	atorvastatin	Drug_analog	both	statin	0	56817.7	0	175880	0	0	0	0	0	0	0	0	0	0	0	0	0	0	0	0	0	0	0	0	0	0	0	0	0	0	96713.6	0	0	0	0	0	0	0	0	0	0
18327	CCMSLIB00012724725	575.248	4.92555	"related spectra of 'Massbank:AU112901 Atorvastatin|(3R,5R)-7-[2-(4-fluorophenyl)-3-phenyl-4-(phenylcarbamoyl)-5-propan-2-ylpyrrol-1-yl]-3,5-dihydroxyheptanoic acid (Delta Mass:15.995)'"	atorvastatin	Drug_analog	both	statin	0	467497	0	1.93072e+06	0	2091.91	0	0	0	0	1415.64	0	0	0	0	0	0	18785	9546.02	5671.73	0	0	0	0	0	0	0	0	0	0	1.81574e+06	0	0	0	0	536270	0	0	0	0	2992.58
22052	CCMSLIB00012724725	575.255	5.52851	"related spectra of 'Massbank:AU112901 Atorvastatin|(3R,5R)-7-[2-(4-fluorophenyl)-3-phenyl-4-(phenylcarbamoyl)-5-propan-2-ylpyrrol-1-yl]-3,5-dihydroxyheptanoic acid (Delta Mass:15.995)'"	atorvastatin	Drug_analog	both	statin	0	0	0	737350	0	0	0	0	0	0	0	0	0	0	0	0	0	0	0	0	0	0	0	0	0	0	0	0	0	0	1.77842e+06	0	0	0	0	0	0	0	0	0	0
22713	CCMSLIB00013626213	557.244	5.69191	related spectra of 'atorvastatin (Delta Mass:-2.02)'	atorvastatin	Drug_analog	both	statin	0	349888	0	2.51198e+06	0	0	0	0	0	0	0	0	0	0	0	0	0	0	0	0	0	0	0	0	0	0	0	0	0	0	234573	0	0	0	0	73776.2	0	0	0	0	0
25206	CCMSLIB00013626216	573.282	6.20518	related spectra of 'atorvastatin (Delta Mass:14.02)'	atorvastatin	Drug_analog	both	statin	0	0	0	0	0	0	0	0	0	0	111525	0	0	0	0	0	0	0	5860.76	0	0	0	0	0	0	0	0	0	0	0	15669	0	0	0	0	7408.51	0	0	0	0	0
19030	CCMSLIB00013633621	620.311	4.97121	related spectra of 'atorvastatin (Delta Mass:61.05)'	atorvastatin	Drug_analog	both	statin	0	0	0	17969.3	0	0	0	0	0	0	0	0	0	0	0	0	0	0	0	0	0	0	0	0	0	0	0	0	0	0	10773	0	0	0	0	0	0	0	0	0	7674.1
[truncated: 281 more columns]

## Sheet: Fig 2c
Drug	Sample_1	Sample_2	Sample_3	Sample_4	Sample_5	Sample_6	Sample_7	Sample_8	Sample_9	Sample_10	Sample_11	Sample_12	Sample_13	Sample_14	Sample_15	Sample_16	Sample_17	Sample_18	Sample_19	Sample_20	Sample_21	Sample_22	Sample_23	Sample_24	Sample_25	Sample_26	Sample_27	Sample_28	Sample_29	Sample_30	Sample_31	Sample_32	Sample_33	Sample_34	Sample_35	Sample_36	Sample_37	Sample_38	Sample_39	Sample_40	Sample_41	Sample_42	Sample_43	Sample_44	Sample_45	Sample_46	Sample_47	Sample_48	Sample_49
abacavir	1.19901e+08	0	0	0	1.4227e+08	0	0	0	0	8.48714e+07	1.18291e+08	1.52546e+08	0	0	0	0	0	0	0	0	0	0	0	0	0	0	0	0	0	0	5.64833e+07	0	0	0	0	0	0	0	0	1.66165e+07	0	0	0	0	0	0	0	0	0
bictegravir	0	8.79567e+06	3.95079e+06	0	0	501024	0	3.74224e+06	0	0	0	0	0	0	0	0	0	0	0	0	0	3.88635e+06	0	441362	6.75959e+06	0	0	0	0	0	0	0	0	0	0	1.35206e+06	1.61754e+06	0	0	0	3.38e+07	466726	1.44121e+06	2.98787e+06	0	2.03226e+06	0	1.79134e+06	4.41033e+06
cobicistat	0	0	0	0	0	0	1.65446e+08	0	0	0	0	0	4.76403e+07	0	1.16643e+08	7.83105e+07	2.18053e+07	0	0	0	0	0	0	0	0	0	0	6.34362e+07	0	0	0	62578.9	9.70824e+07	0	0	0	0	6.8946e+07	8.29504e+07	4.23282e+06	6.1721e+07	0	0	0	1.06658e+08	0	3.31366e+07	0	0
darunavir	0	0	0	0	0	0	86287.1	0	0	0	0	0	1.1994e+08	0	3.04298e+08	2.37073e+08	0	0	0	0	0	0	0	0	0	1.88341e+08	1.58571e+08	1.28008e+08	0	0	0	0	1.89299e+08	2.17057e+08	1.85311e+08	0	0	0	0	4.31311e+07	3.76649e+08	0	0	0	2.63943e+08	0	7.10945e+07	0	0
dolutegravir	8.21901e+06	0	0	0	0	0	0	0	0	3.75019e+06	3.32677e+07	0	0	3.67425e+06	0	0	0	0	0	0	9.23071e+06	0	3.95692e+06	0	0	7.50979e+06	0	0	0	0	1.96344e+07	0	6.82649e+06	6.52294e+06	0	0	0	0	0	0	0	0	0	0	0	0	0	0	0
emtricitabine	0	1.18588e+07	7.12265e+06	0	0	1.03986e+07	3.59e+07	8.23442e+06	1.05117e+07	0	0	0	575905	0	1.46847e+07	1.89789e+07	516372	0	0	0	0	0	1.64589e+07	283653	1.2037e+07	0	6.15849e+06	359972	610897	1.34819e+07	0	0	1.08538e+07	0	0	1.24536e+07	705514	6.06482e+06	511593	0	3.05e+07	0	257715	6.19213e+06	6.16333e+06	6.75198e+06	0	9.08665e+06	666010
lamivudine	3.62e+07	0	0	2.97489e+06	5.86e+07	0	0	0	0	3.96e+07	4.45e+07	1.6e+07	0	0	0	0	0	0	0	0	0	0	0	0	0	0	0	0	0	0	3.41e+07	0	0	0	0	0	0	0	0	5.40758e+06	0	0	0	0	0	0	0	0	0
ritonavir	0	0	0	0	0	0	1.69809e+06	0	0	0	0	0	259044	0	1.81732e+06	1.03709e+06	225986	0	0	0	0	0	0	0	0	6.25793e+07	5.93841e+07	374183	0	0	0	0	876836	8.52907e+07	7.76938e+07	0	0	315926	0	0	2.54184e+06	0	0	0	915793	0	101127	0	0
[truncated: 173 more columns]

## Sheet: Fig 2d
Cluster	Feature	Relative peak area
1	Dopamine-C2:0	0
1	Dopamine-C2:0	0
1	Dopamine-C2:0	0
1	Dopamine-C2:0	0
1	Dopamine-C2:0	0
1	Dopamine-C2:0	0
1	Dopamine-C2:0	0
1	Dopamine-C2:0	0
1	Dopamine-C2:0	0
1	Dopamine-C2:0	0
1	Dopamine-C2:0	0
1	Dopamine-C2:0	0
1	Dopamine-C2:0	0
1	Dopamine-C2:0	0
1	Dopamine-C2:0	0
1	Dopamine-C2:0	0
1	Dopamine-C2:0	0
1	Dopamine-C2:0	0
1	Dopamine-C2:0	0
1	Dopamine-C2:0	0
1	Dopamine-C2:0	0.0872424
1	Dopamine-C2:0	0
1	Dopamine-C2:0	0
1	Dopamine-C2:0	0.227971
1	Dopamine-C2:0	0
1	Dopamine-C2:0	0.101113
1	Dopamine-C2:0	0
1	Dopamine-C2:0	0
1	Dopamine-C2:0	0.0546456
1	Dopamine-C2:0	0
1	Dopamine-C2:0	0
1	Dopamine-C2:0	0
1	Dopamine-C2:0	0
1	Dopamine-C2:0	0
1	Dopamine-C2:0	0
1	Dopamine-C2:0	0
1	Dopamine-C2:0	0.0439277
1	Dopamine-C2:0	0.0726121
1	Dopamine-C2:0	0.150261
1	Dopamine-C2:0	0
1	Dopamine-C2:0	0.137114
1	Dopamine-C2:0	0.0700433
1	Dopamine-C2:0	0
1	Dopamine-C2:0	0.0758915
1	Dopamine-C2:0	0
1	Dopamine-C2:0	0
1	Dopamine-C2:0	0
1	Histamine-C2:0	0
1	Histamine-C2:0	0
1	Histamine-C2:0	0
1	Histamine-C2:0	0.0701086
1	Histamine-C2:0	0
1	Histamine-C2:0	0
1	Histamine-C2:0	0
1	Histamine-C2:0	0.108605
1	Histamine-C2:0	0.206421
1	Histamine-C2:0	0.195293
1	Histamine-C2:0	0
1	Histamine-C2:0	0.293048
1	Histamine-C2:0	0
1	Histamine-C2:0	0
1	Histamine-C2:0	0.101932
1	Histamine-C2:0	0
1	Histamine-C2:0	0
1	Histamine-C2:0	0
1	Histamine-C2:0	0
1	Histamine-C2:0	0.05476
1	Histamine-C2:0	0
1	Histamine-C2:0	0
1	Histamine-C2:0	0
1	Histamine-C2:0	0.0906697
1	Histamine-C2:0	0
1	Histamine-C2:0	0.0835919
1	Histamine-C2:0	0.0603465
1	Histamine-C2:0	0.0724508
1	Histamine-C2:0	0.104796
1	Histamine-C2:0	0
1	Histamine-C2:0	0.0900416
1	Histamine-C2:0	0.224391
1	Histamine-C2:0	0
1	Histamine-C2:0	0.0751981
1	Histamine-C2:0	0
1	Histamine-C2:0	0
1	Histamine-C2:0	0
1	Histamine-C2:0	0.0922975
1	Histamine-C2:0	0.740794
1	Histamine-C2:0	0
1	Histamine-C2:0	0
1	Histamine-C2:0	0.0798057
1	Histamine-C2:0	0.11264
1	Histamine-C2:0	0.144134
1	Histamine-C2:0	0.18315
1	Histamine-C2:0	0
1	Histamine-C2:0	0
1	Histamine-C2:0-isomer	0
1	Histamine-C2:0-isomer	0
1	Histamine-C2:0-isomer	0.0285953
1	Histamine-C2:0-isomer	0
1	Histamine-C2:0-isomer	0
1	Histamine-C2:0-isomer	0
1	Histamine-C2:0-isomer	0.0802526
1	Histamine-C2:0-isomer	0
1	Histamine-C2:0-isomer	0.0196435
1	Histamine-C2:0-isomer	0.028331
1	Histamine-C2:0-isomer	0
1	Histamine-C2:0-isomer	0
1	Histamine-C2:0-isomer	0
1	Histamine-C2:0-isomer	0
1	Histamine-C2:0-isomer	0
1	Histamine-C2:0-isomer	0
1	Histamine-C2:0-isomer	0
1	Histamine-C2:0-isomer	0.126675
1	Histamine-C2:0-isomer	0.0168332
1	Histamine-C2:0-isomer	0
1	Histamine-C2:0-isomer	0.0176943
1	Histamine-C2:0-isomer	0
1	Histamine-C2:0-isomer	0
1	Histamine-C2:0-isomer	0
1	Histamine-C2:0-isomer	0
1	Histamine-C2:0-isomer	0
1	Histamine-C2:0-isomer	0
1	Histamine-C2:0-isomer	0
1	Histamine-C2:0-isomer	0
1	Histamine-C2:0-isomer	0
1	Histamine-C2:0-isomer	0
1	Histamine-C2:0-isomer	0
1	Histamine-C2:0-isomer	0
1	Histamine-C2:0-isomer	0.096446
1	Histamine-C2:0-isomer	0
1	Histamine-C2:0-isomer	0
1	Histamine-C2:0-isomer	0
1	Histamine-C2:0-isomer	0
1	Histamine-C2:0-isomer	0.21791
1	Histamine-C2:0-isomer	0
1	Histamine-C2:0-isomer	0.0300945
1	Histamine-C2:0-isomer	0
1	Histamine-C2:0-isomer	0
1	Histamine-C2:0-isomer	0
1	Histamine-C2:0-isomer	0
1	Histamine-C2:0-isomer	0
1	Histamine-C2:0-isomer	0
1	Histamine-C4:0	0
1	Histamine-C4:0	0
1	Histamine-C4:0	0
1	Histamine-C4:0	0.0263742
1	Histamine-C4:0	0
1	Histamine-C4:0	0
1	Histamine-C4:0	0
1	Histamine-C4:0	0
1	Histamine-C4:0	0.0284857
1	Histamine-C4:0	0
1	Histamine-C4:0	0
1	Histamine-C4:0	0.0425099
1	Histamine-C4:0	0
1	Histamine-C4:0	0
1	Histamine-C4:0	0
1	Histamine-C4:0	0
1	Histamine-C4:0	0
1	Histamine-C4:0	0
1	Histamine-C4:0	0
1	Histamine-C4:0	0
1	Histamine-C4:0	0
1	Histamine-C4:0	0
1	Histamine-C4:0	0
1	Histamine-C4:0	0
1	Histamine-C4:0	0
1	Histamine-C4:0	0
1	Histamine-C4:0	0
1	Histamine-C4:0	0
1	Histamine-C4:0	0.0223879
1	Histamine-C4:0	0
1	Histamine-C4:0	0
1	Histamine-C4:0	0
1	Histamine-C4:0	0
1	Histamine-C4:0	0
1	Histamine-C4:0	0
1	Histamine-C4:0	0
1	Histamine-C4:0	0.0672957
1	Histamine-C4:0	0.0752449
1	Histamine-C4:0	0
1	Histamine-C4:0	0
1	Histamine-C4:0	0
1	Histamine-C4:0	0
1	Histamine-C4:0	0
1	Histamine-C4:0	0.0233716
1	Histamine-C4:0	0.0129379
1	Histamine-C4:0	0
1	Histamine-C4:0	0
1	Histamine-C4:0-isomer	0
1	Histamine-C4:0-isomer	0
1	Histamine-C4:0-isomer	0.0243288
1	Histamine-C4:0-isomer	0
1	Histamine-C4:0-isomer	0
1	Histamine-C4:0-isomer	0
1	Histamine-C4:0-isomer	0.164583
1	Histamine-C4:0-isomer	0
1	Histamine-C4:0-isomer	0.0415976
1	Histamine-C4:0-isomer	0.0932137
1	Histamine-C4:0-isomer	0.0150655
1	Histamine-C4:0-isomer	0
1	Histamine-C4:0-isomer	0
1	Histamine-C4:0-isomer	0
1	Histamine-C4:0-isomer	0
1	Histamine-C4:0-isomer	0
1	Histamine-C4:0-isomer	0
1	Histamine-C4:0-isomer	0.0206999
1	Histamine-C4:0-isomer	0.116394
1	Histamine-C4:0-isomer	0
1	Histamine-C4:0-isomer	0.00659421
1	Histamine-C4:0-isomer	0
1	Histamine-C4:0-isomer	0
1	Histamine-C4:0-isomer	0
1	Histamine-C4:0-isomer	0
1	Histamine-C4:0-isomer	0
1	Histamine-C4:0-isomer	0
1	Histamine-C4:0-isomer	0
1	Histamine-C4:0-isomer	0
1	Histamine-C4:0-isomer	0
1	Histamine-C4:0-isomer	0
1	Histamine-C4:0-isomer	0.0243346
1	Histamine-C4:0-isomer	0
1	Histamine-C4:0-isomer	0.136862
1	Histamine-C4:0-isomer	0
1	Histamine-C4:0-isomer	0
1	Histamine-C4:0-isomer	0
1	Histamine-C4:0-isomer	0
1	Histamine-C4:0-isomer	0.146391
1	Histamine-C4:0-isomer	0
1	Histamine-C4:0-isomer	0
1	Histamine-C4:0-isomer	0
1	Histamine-C4:0-isomer	0
1	Histamine-C4:0-isomer	0
1	Histamine-C4:0-isomer	0
1	Histamine-C4:0-isomer	0
1	Histamine-C4:0-isomer	0
1	Leucine-C18:1	0.0797408
1	Leucine-C18:1	0
1	Leucine-C18:1	0.111232
1	Leucine-C18:1	0
1	Leucine-C18:1	0.032318
1	Leucine-C18:1	0
1	Leucine-C18:1	0
1	Leucine-C18:1	0
1	Leucine-C18:1	0.0462415
1	Leucine-C18:1	0
1	Leucine-C18:1	0
1	Leucine-C18:1	0
1	Leucine-C18:1	0
1	Leucine-C18:1	0
1	Leucine-C18:1	0.0188432
1	Leucine-C18:1	0
1	Leucine-C18:1	0
1	Leucine-C18:1	0.244014
1	Leucine-C18:1	0
1	Leucine-C18:1	0
1	Leucine-C18:1	0
1	Leucine-C18:1	0
1	Leucine-C18:1	0.0207512
1	Leucine-C18:1	0
1	Leucine-C18:1	0
1	Leucine-C18:1	0
1	Leucine-C18:1	0.0333841
1	Leucine-C18:1	0
1	Leucine-C18:1	0.0299098
1	Leucine-C18:1	0
1	Leucine-C18:1	0.0228961
1	Leucine-C18:1	0
1	Leucine-C18:1	0
1	Leucine-C18:1	0
1	Leucine-C18:1	0
1	Leucine-C18:1	0
1	Leucine-C18:1	0
1	Leucine-C18:1	0
1	Leucine-C18:1	0
1	Leucine-C18:1	0
1	Leucine-C18:1	0
1	Leucine-C18:1	0
1	Leucine-C18:1	0.0660182
1	Leucine-C18:1	0
1	Leucine-C18:1	0.0177301
1	Leucine-C18:1	0
1	Leucine-C18:1	0
1	N-acetylputrescine-C2:0	0
1	N-acetylputrescine-C2:0	0.0231577
1	N-acetylputrescine-C2:0	0
1	N-acetylputrescine-C2:0	0
1	N-acetylputrescine-C2:0	0
1	N-acetylputrescine-C2:0	0
1	N-acetylputrescine-C2:0	0
1	N-acetylputrescine-C2:0	0
1	N-acetylputrescine-C2:0	0.0148469
1	N-acetylputrescine-C2:0	0
1	N-acetylputrescine-C2:0	0
1	N-acetylputrescine-C2:0	0
1	N-acetylputrescine-C2:0	0
1	N-acetylputrescine-C2:0	0
1	N-acetylputrescine-C2:0	0
1	N-acetylputrescine-C2:0	0
1	N-acetylputrescine-C2:0	0
1	N-acetylputrescine-C2:0	0
1	N-acetylputrescine-C2:0	0
1	N-acetylputrescine-C2:0	0
1	N-acetylputrescine-C2:0	0
1	N-acetylputrescine-C2:0	0
1	N-acetylputrescine-C2:0	0
1	N-acetylputrescine-C2:0	0
1	N-acetylputrescine-C2:0	0
1	N-acetylputrescine-C2:0	0
1	N-acetylputrescine-C2:0	0
1	N-acetylputrescine-C2:0	0
1	N-acetylputrescine-C2:0	0.030209
1	N-acetylputrescine-C2:0	0
1	N-acetylputrescine-C2:0	0
1	N-acetylputrescine-C2:0	0
1	N-acetylputrescine-C2:0	0
1	N-acetylputrescine-C2:0	0
1	N-acetylputrescine-C2:0	0
1	N-acetylputrescine-C2:0	0
1	N-acetylputrescine-C2:0	0
1	N-acetylputrescine-C2:0	0
1	N-acetylputrescine-C2:0	0.030922
1	N-acetylputrescine-C2:0	0
1	N-acetylputrescine-C2:0	1
1	N-acetylputrescine-C2:0	0
1	N-acetylputrescine-C2:0	0
1	N-acetylputrescine-C2:0	0
1	N-acetylputrescine-C2:0	0
1	N-acetylputrescine-C2:0	0
1	N-acetylputrescine-C2:0	0
1	Spermidine-C5:0	0
1	Spermidine-C5:0	0
1	Spermidine-C5:0	0.18679
1	Spermidine-C5:0	0
1	Spermidine-C5:0	0
1	Spermidine-C5:0	0
1	Spermidine-C5:0	0.874692
1	Spermidine-C5:0	0
1	Spermidine-C5:0	0
1	Spermidine-C5:0	0
1	Spermidine-C5:0	0
1	Spermidine-C5:0	0
1	Spermidine-C5:0	0
1	Spermidine-C5:0	0
1	Spermidine-C5:0	0
1	Spermidine-C5:0	0
1	Spermidine-C5:0	0
1	Spermidine-C5:0	0
1	Spermidine-C5:0	0
1	Spermidine-C5:0	0
1	Spermidine-C5:0	0
1	Spermidine-C5:0	0
1	Spermidine-C5:0	0
1	Spermidine-C5:0	0
1	Spermidine-C5:0	0
1	Spermidine-C5:0	0
1	Spermidine-C5:0	0
1	Spermidine-C5:0	0
1	Spermidine-C5:0	0
1	Spermidine-C5:0	0
1	Spermidine-C5:0	0
1	Spermidine-C5:0	0
1	Spermidine-C5:0	0
1	Spermidine-C5:0	0.0701235
1	Spermidine-C5:0	0
1	Spermidine-C5:0	0
1	Spermidine-C5:0	0
1	Spermidine-C5:0	0
1	Spermidine-C5:0	0.0599991
1	Spermidine-C5:0	0
1	Spermidine-C5:0	0
1	Spermidine-C5:0	0
1	Spermidine-C5:0	0.0210796
1	Spermidine-C5:0	0
1	Spermidine-C5:0	0
1	Spermidine-C5:0	0
1	Spermidine-C5:0	0
1	Tyrosine-C2:0	0
1	Tyrosine-C2:0	0
1	Tyrosine-C2:0	0
1	Tyrosine-C2:0	0
1	Tyrosine-C2:0	0
1	Tyrosine-C2:0	0
1	Tyrosine-C2:0	0
1	Tyrosine-C2:0	0
1	Tyrosine-C2:0	0
1	Tyrosine-C2:0	0
1	Tyrosine-C2:0	0
1	Tyrosine-C2:0	0.376973
1	Tyrosine-C2:0	0
1	Tyrosine-C2:0	0
1	Tyrosine-C2:0	0.962002
1	Tyrosine-C2:0	0
1	Tyrosine-C2:0	0
1	Tyrosine-C2:0	0
1	Tyrosine-C2:0	0
1	Tyrosine-C2:0	0.097833
1	Tyrosine-C2:0	0
1	Tyrosine-C2:0	0
1	Tyrosine-C2:0	0
1	Tyrosine-C2:0	0
1	Tyrosine-C2:0	0
1	Tyrosine-C2:0	0
1	Tyrosine-C2:0	0
1	Tyrosine-C2:0	0
1	Tyrosine-C2:0	0
1	Tyrosine-C2:0	0
1	Tyrosine-C2:0	0.0478777
1	Tyrosine-C2:0	0
1	Tyrosine-C2:0	0
1	Tyrosine-C2:0	0
1	Tyrosine-C2:0	0
1	Tyrosine-C2:0	0
1	Tyrosine-C2:0	0
1	Tyrosine-C2:0	0
1	Tyrosine-C2:0	0
1	Tyrosine-C2:0	0
1	Tyrosine-C2:0	0
1	Tyrosine-C2:0	0
1	Tyrosine-C2:0	0.400164
1	Tyrosine-C2:0	0
1	Tyrosine-C2:0	0.14563
1	Tyrosine-C2:0	0
1	Tyrosine-C2:0	0
2	Dopamine-C2:0	0.117147
2	Dopamine-C2:0	0
2	Dopamine-C2:0	0.0801941
2	Dopamine-C2:0	0
2	Dopamine-C2:0	0
2	Dopamine-C2:0	0.151923
2	Dopamine-C2:0	0.061892
2	Dopamine-C2:0	0
2	Dopamine-C2:0	0
2	Dopamine-C2:0	0.13152
2	Dopamine-C2:0	0
2	Dopamine-C2:0	0
2	Dopamine-C2:0	0.137241
2	Dopamine-C2:0	0
2	Dopamine-C2:0	0
2	Dopamine-C2:0	0.341533
2	Dopamine-C2:0	0.115656
2	Dopamine-C2:0	0
2	Dopamine-C2:0	0
2	Dopamine-C2:0	0
2	Dopamine-C2:0	0.917042
2	Dopamine-C2:0	0.10358
2	Dopamine-C2:0	0
2	Dopamine-C2:0	0
2	Dopamine-C2:0	0
2	Dopamine-C2:0	0.401856
2	Dopamine-C2:0	0.223693
2	Dopamine-C2:0	0
2	Dopamine-C2:0	0
2	Dopamine-C2:0	0.134246
2	Dopamine-C2:0	0
2	Dopamine-C2:0	0.148183
2	Dopamine-C2:0	0.120254
2	Dopamine-C2:0	0.0736788
2	Dopamine-C2:0	0
2	Dopamine-C2:0	0
2	Dopamine-C2:0	0
2	Dopamine-C2:0	0
2	Dopamine-C2:0	0.091533
2	Dopamine-C2:0	0
2	Dopamine-C2:0	0.12514
2	Dopamine-C2:0	0
2	Dopamine-C2:0	0.630617
2	Dopamine-C2:0	0.10386
2	Dopamine-C2:0	0
2	Dopamine-C2:0	0
2	Dopamine-C2:0	0.067124
2	Dopamine-C2:0	0.100878
2	Dopamine-C2:0	0.10302
2	Dopamine-C2:0	0
2	Dopamine-C2:0	0.0645343
2	Dopamine-C2:0	0.8507
2	Dopamine-C2:0	0.34807
2	Dopamine-C2:0	0.0617987
2	Dopamine-C2:0	0
2	Dopamine-C2:0	0.301573
2	Dopamine-C2:0	0
2	Dopamine-C2:0	0
2	Dopamine-C2:0	0
2	Dopamine-C2:0	0.0660602
2	Dopamine-C2:0	0.272322
2	Dopamine-C2:0	0
2	Dopamine-C2:0	0
2	Dopamine-C2:0	0
2	Histamine-C2:0	0.25112
2	Histamine-C2:0	0.124411
2	Histamine-C2:0	0.306094
2	Histamine-C2:0	0.446123
2	Histamine-C2:0	0
2	Histamine-C2:0	0.129379
2	Histamine-C2:0	0
2	Histamine-C2:0	0
2	Histamine-C2:0	0
2	Histamine-C2:0	0.505346
2	Histamine-C2:0	0.386938
2	Histamine-C2:0	0.214612
2	Histamine-C2:0	0.397179
2	Histamine-C2:0	0.0985582
2	Histamine-C2:0	0.0503975
2	Histamine-C2:0	0.104934
2	Histamine-C2:0	0.493433
2	Histamine-C2:0	0.0791599
2	Histamine-C2:0	0
2	Histamine-C2:0	0
2	Histamine-C2:0	0
2	Histamine-C2:0	0
2	Histamine-C2:0	0
2	Histamine-C2:0	0.0694687
2	Histamine-C2:0	0
2	Histamine-C2:0	0.199986
2	Histamine-C2:0	0.228495
2	Histamine-C2:0	0.142302
2	Histamine-C2:0	0.207266
2	Histamine-C2:0	0
2	Histamine-C2:0	0
2	Histamine-C2:0	0
2	Histamine-C2:0	0.0905661
2	Histamine-C2:0	0.0551921
2	Histamine-C2:0	0.552373
2	Histamine-C2:0	0
2	Histamine-C2:0	0
2	Histamine-C2:0	0
2	Histamine-C2:0	0.158763
2	Histamine-C2:0	0.233752
2	Histamine-C2:0	0
2	Histamine-C2:0	0.225014
2	Histamine-C2:0	0.634057
2	Histamine-C2:0	0.138246
2	Histamine-C2:0	0
2	Histamine-C2:0	0.158023
2	Histamine-C2:0	0
2	Histamine-C2:0	0.225804
2	Histamine-C2:0	0.0730664
2	Histamine-C2:0	0.167168
2	Histamine-C2:0	0
2	Histamine-C2:0	0.246722
2	Histamine-C2:0	0.0811161
2	Histamine-C2:0	0.085575
2	Histamine-C2:0	0.076091
2	Histamine-C2:0	0.0868885
2	Histamine-C2:0	0.138165
2	Histamine-C2:0	0
2	Histamine-C2:0	0.125629
2	Histamine-C2:0	0
2	Histamine-C2:0	0
2	Histamine-C2:0	0.0915486
2	Histamine-C2:0	0.120864
2	Histamine-C2:0	0.0925615
2	Histamine-C2:0-isomer	0
2	Histamine-C2:0-isomer	0
2	Histamine-C2:0-isomer	0
2	Histamine-C2:0-isomer	0
2	Histamine-C2:0-isomer	0
2	Histamine-C2:0-isomer	0.392537
2	Histamine-C2:0-isomer	0.192537
2	Histamine-C2:0-isomer	0
2	Histamine-C2:0-isomer	0
2	Histamine-C2:0-isomer	0
2	Histamine-C2:0-isomer	0
2	Histamine-C2:0-isomer	0
2	Histamine-C2:0-isomer	0.0131008
2	Histamine-C2:0-isomer	0.0170115
2	Histamine-C2:0-isomer	0.0165728
2	Histamine-C2:0-isomer	0
2	Histamine-C2:0-isomer	0
2	Histamine-C2:0-isomer	0
2	Histamine-C2:0-isomer	0.0378049
2	Histamine-C2:0-isomer	0.126892
2	Histamine-C2:0-isomer	0.0359879
2	Histamine-C2:0-isomer	0.0453585
2	Histamine-C2:0-isomer	0
2	Histamine-C2:0-isomer	0
2	Histamine-C2:0-isomer	0
2	Histamine-C2:0-isomer	0
2	Histamine-C2:0-isomer	0.0343364
2	Histamine-C2:0-isomer	0.0534965
2	Histamine-C2:0-isomer	0
2	Histamine-C2:0-isomer	0
2	Histamine-C2:0-isomer	0.223881
2	Histamine-C2:0-isomer	0.0708534
2	Histamine-C2:0-isomer	0
2	Histamine-C2:0-isomer	0
2	Histamine-C2:0-isomer	0.0319324
2	Histamine-C2:0-isomer	0
2	Histamine-C2:0-isomer	0
2	Histamine-C2:0-isomer	0
2	Histamine-C2:0-isomer	0.0459949
2	Histamine-C2:0-isomer	0.0211724
2	Histamine-C2:0-isomer	0
2	Histamine-C2:0-isomer	0.273134
2	Histamine-C2:0-isomer	0.112447
2	Histamine-C2:0-isomer	0.352239
2	Histamine-C2:0-isomer	0
2	Histamine-C2:0-isomer	0.0400091
2	Histamine-C2:0-isomer	0.0271143
2	Histamine-C2:0-isomer	0
2	Histamine-C2:0-isomer	0
2	Histamine-C2:0-isomer	0.0180713
2	Histamine-C2:0-isomer	0
2	Histamine-C2:0-isomer	0.295522
2	Histamine-C2:0-isomer	0
2	Histamine-C2:0-isomer	0
2	Histamine-C2:0-isomer	0
2	Histamine-C2:0-isomer	0.078798
2	Histamine-C2:0-isomer	0.0750957
2	Histamine-C2:0-isomer	0.0688802
2	Histamine-C2:0-isomer	0.297015
2	Histamine-C2:0-isomer	0.125363
2	Histamine-C2:0-isomer	0.423881
2	Histamine-C2:0-isomer	0
2	Histamine-C2:0-isomer	0
2	Histamine-C2:0-isomer	0.0861696
2	Histamine-C4:0	0.268274
2	Histamine-C4:0	0.144502
2	Histamine-C4:0	0.168032
2	Histamine-C4:0	0
2	Histamine-C4:0	0
2	Histamine-C4:0	0
2	Histamine-C4:0	0
2	Histamine-C4:0	0
2	Histamine-C4:0	0
2	Histamine-C4:0	0.313494
2	Histamine-C4:0	0.0308961
2	Histamine-C4:0	0.013901
2	Histamine-C4:0	0.117317
2	Histamine-C4:0	0
2	Histamine-C4:0	0
2	Histamine-C4:0	0.187922
2	Histamine-C4:0	0
2	Histamine-C4:0	0
2	Histamine-C4:0	0
2	Histamine-C4:0	0
2	Histamine-C4:0	0
2	Histamine-C4:0	0.0832565
2	Histamine-C4:0	0
2	Histamine-C4:0	0.120302
2	Histamine-C4:0	0
2	Histamine-C4:0	0
2	Histamine-C4:0	0.332372
2	Histamine-C4:0	0
2	Histamine-C4:0	0
2	Histamine-C4:0	0
2	Histamine-C4:0	0
2	Histamine-C4:0	0.0691236
2	Histamine-C4:0	0
2	Histamine-C4:0	0
2	Histamine-C4:0	0
2	Histamine-C4:0	0
2	Histamine-C4:0	0
2	Histamine-C4:0	0
2	Histamine-C4:0	1
2	Histamine-C4:0	0
2	Histamine-C4:0	0
2	Histamine-C4:0	0.111988
2	Histamine-C4:0	0.307195
2	Histamine-C4:0	0.0418151
2	Histamine-C4:0	0
2	Histamine-C4:0	0
2	Histamine-C4:0	0
2	Histamine-C4:0	0
2	Histamine-C4:0	0
2	Histamine-C4:0	0.306412
2	Histamine-C4:0	0
2	Histamine-C4:0	0.0955139
2	Histamine-C4:0	0
2	Histamine-C4:0	0.106112
2	Histamine-C4:0	0
2	Histamine-C4:0	0
2	Histamine-C4:0	0.0523753
2	Histamine-C4:0	0
2	Histamine-C4:0	0
2	Histamine-C4:0	0
2	Histamine-C4:0	0
2	Histamine-C4:0	0.105367
2	Histamine-C4:0	0.0214694
2	Histamine-C4:0	0
2	Histamine-C4:0-isomer	0.00562557
2	Histamine-C4:0-isomer	0
2	Histamine-C4:0-isomer	0.00617095
2	Histamine-C4:0-isomer	0
2	Histamine-C4:0-isomer	0
2	Histamine-C4:0-isomer	0.237196
2	Histamine-C4:0-isomer	0.0625472
2	Histamine-C4:0-isomer	0
2	Histamine-C4:0-isomer	0
2	Histamine-C4:0-isomer	0
2	Histamine-C4:0-isomer	0
2	Histamine-C4:0-isomer	0
2	Histamine-C4:0-isomer	0.0600241
2	Histamine-C4:0-isomer	0.0623211
2	Histamine-C4:0-isomer	0
2	Histamine-C4:0-isomer	0
2	Histamine-C4:0-isomer	0
2	Histamine-C4:0-isomer	0
2	Histamine-C4:0-isomer	0
2	Histamine-C4:0-isomer	0.108087
2	Histamine-C4:0-isomer	0.00503584
2	Histamine-C4:0-isomer	0.303902
2	Histamine-C4:0-isomer	0
2	Histamine-C4:0-isomer	0
2	Histamine-C4:0-isomer	0
2	Histamine-C4:0-isomer	0
2	Histamine-C4:0-isomer	0.0400556
2	Histamine-C4:0-isomer	0
2	Histamine-C4:0-isomer	0
2	Histamine-C4:0-isomer	0
2	Histamine-C4:0-isomer	0.0883935
2	Histamine-C4:0-isomer	0.39536
2	Histamine-C4:0-isomer	0
2	Histamine-C4:0-isomer	0
2	Histamine-C4:0-isomer	0
2	Histamine-C4:0-isomer	0
2	Histamine-C4:0-isomer	0
2	Histamine-C4:0-isomer	0.00912103
2	Histamine-C4:0-isomer	0.011225
2	Histamine-C4:0-isomer	0.0069824
2	Histamine-C4:0-isomer	0
2	Histamine-C4:0-isomer	0.748252
2	Histamine-C4:0-isomer	0.944056
2	Histamine-C4:0-isomer	0.329498
2	Histamine-C4:0-isomer	0
2	Histamine-C4:0-isomer	0.140162
2	Histamine-C4:0-isomer	0.0141785
2	Histamine-C4:0-isomer	0.00625934
2	Histamine-C4:0-isomer	0
2	Histamine-C4:0-isomer	0
2	Histamine-C4:0-isomer	0
2	Histamine-C4:0-isomer	0.623479
2	Histamine-C4:0-isomer	0.00388733
2	Histamine-C4:0-isomer	0
2	Histamine-C4:0-isomer	0
2	Histamine-C4:0-isomer	0
2	Histamine-C4:0-isomer	0.452197
2	Histamine-C4:0-isomer	0.0480599
2	Histamine-C4:0-isomer	0.0487352
2	Histamine-C4:0-isomer	0.0774958
2	Histamine-C4:0-isomer	0.188275
2	Histamine-C4:0-isomer	0
2	Histamine-C4:0-isomer	0
2	Histamine-C4:0-isomer	0.286461
2	Leucine-C18:1	0
2	Leucine-C18:1	0
2	Leucine-C18:1	0
2	Leucine-C18:1	0
2	Leucine-C18:1	0
2	Leucine-C18:1	0
2	Leucine-C18:1	0
2	Leucine-C18:1	0
2	Leucine-C18:1	0
2	Leucine-C18:1	0
2	Leucine-C18:1	0
2	Leucine-C18:1	0
2	Leucine-C18:1	0.0291208
2	Leucine-C18:1	0
2	Leucine-C18:1	0.0206866
2	Leucine-C18:1	0
2	Leucine-C18:1	0
2	Leucine-C18:1	0
2	Leucine-C18:1	0
2	Leucine-C18:1	0
2	Leucine-C18:1	0
2	Leucine-C18:1	0
2	Leucine-C18:1	0
2	Leucine-C18:1	0
2	Leucine-C18:1	0
2	Leucine-C18:1	0
2	Leucine-C18:1	0
2	Leucine-C18:1	0
2	Leucine-C18:1	0
2	Leucine-C18:1	0
2	Leucine-C18:1	0
2	Leucine-C18:1	0
2	Leucine-C18:1	0
2	Leucine-C18:1	0.0634929
2	Leucine-C18:1	0
2	Leucine-C18:1	0
2	Leucine-C18:1	0
2	Leucine-C18:1	0
2	Leucine-C18:1	0
2	Leucine-C18:1	0
2	Leucine-C18:1	0
2	Leucine-C18:1	0
2	Leucine-C18:1	0
2	Leucine-C18:1	0
2	Leucine-C18:1	0
2	Leucine-C18:1	0
2	Leucine-C18:1	0
2	Leucine-C18:1	0
2	Leucine-C18:1	0
2	Leucine-C18:1	0.00916581
2	Leucine-C18:1	0
2	Leucine-C18:1	0
2	Leucine-C18:1	0
2	Leucine-C18:1	0
2	Leucine-C18:1	0
2	Leucine-C18:1	0
2	Leucine-C18:1	0
2	Leucine-C18:1	0
2	Leucine-C18:1	0
2	Leucine-C18:1	0
2	Leucine-C18:1	0
2	Leucine-C18:1	0
2	Leucine-C18:1	0
2	Leucine-C18:1	0
2	N-acetylputrescine-C2:0	0
2	N-acetylputrescine-C2:0	0
2	N-acetylputrescine-C2:0	0.00991852
2	N-acetylputrescine-C2:0	0
2	N-acetylputrescine-C2:0	0
2	N-acetylputrescine-C2:0	0.0424825
2	N-acetylputrescine-C2:0	0
2	N-acetylputrescine-C2:0	0
2	N-acetylputrescine-C2:0	0
2	N-acetylputrescine-C2:0	0
2	N-acetylputrescine-C2:0	0
2	N-acetylputrescine-C2:0	0
2	N-acetylputrescine-C2:0	0
2	N-acetylputrescine-C2:0	0
2	N-acetylputrescine-C2:0	0.0310115
2	N-acetylputrescine-C2:0	0.111233
2	N-acetylputrescine-C2:0	0.0188854
2	N-acetylputrescine-C2:0	0
2	N-acetylputrescine-C2:0	0.137526
2	N-acetylputrescine-C2:0	0
2	N-acetylputrescine-C2:0	0.0242601
2	N-acetylputrescine-C2:0	0
2	N-acetylputrescine-C2:0	0.0767183
2	N-acetylputrescine-C2:0	0.0210833
2	N-acetylputrescine-C2:0	0
2	N-acetylputrescine-C2:0	0
2	N-acetylputrescine-C2:0	0.366335
2	N-acetylputrescine-C2:0	0
2	N-acetylputrescine-C2:0	0
2	N-acetylputrescine-C2:0	0.0513929
2	N-acetylputrescine-C2:0	0.0331343
2	N-acetylputrescine-C2:0	0.0743781
2	N-acetylputrescine-C2:0	0
2	N-acetylputrescine-C2:0	0.0130468
2	N-acetylputrescine-C2:0	0
2	N-acetylputrescine-C2:0	0
2	N-acetylputrescine-C2:0	0
2	N-acetylputrescine-C2:0	0.0618836
2	N-acetylputrescine-C2:0	0
2	N-acetylputrescine-C2:0	0
2	N-acetylputrescine-C2:0	0
2	N-acetylputrescine-C2:0	0.0344707
2	N-acetylputrescine-C2:0	0.0170313
2	N-acetylputrescine-C2:0	0.0251346
2	N-acetylputrescine-C2:0	0.0126157
2	N-acetylputrescine-C2:0	0.0118889
2	N-acetylputrescine-C2:0	0.0151902
2	N-acetylputrescine-C2:0	0
2	N-acetylputrescine-C2:0	0
2	N-acetylputrescine-C2:0	0
2	N-acetylputrescine-C2:0	0
2	N-acetylputrescine-C2:0	0.017856
2	N-acetylputrescine-C2:0	0.126787
2	N-acetylputrescine-C2:0	0
2	N-acetylputrescine-C2:0	0
2	N-acetylputrescine-C2:0	0.0122554
2	N-acetylputrescine-C2:0	0.113061
2	N-acetylputrescine-C2:0	0.0486601
2	N-acetylputrescine-C2:0	0
2	N-acetylputrescine-C2:0	0.00951283
2	N-acetylputrescine-C2:0	0.0604535
2	N-acetylputrescine-C2:0	0
2	N-acetylputrescine-C2:0	0
2	N-acetylputrescine-C2:0	0
2	Spermidine-C5:0	0.0101811
2	Spermidine-C5:0	0
2	Spermidine-C5:0	0.0413094
2	Spermidine-C5:0	0.022195
2	Spermidine-C5:0	0.0699373
2	Spermidine-C5:0	0.0120032
2	Spermidine-C5:0	0
2	Spermidine-C5:0	0.0119293
2	Spermidine-C5:0	0
2	Spermidine-C5:0	0
2	Spermidine-C5:0	0.0417408
2	Spermidine-C5:0	0
2	Spermidine-C5:0	0
2	Spermidine-C5:0	0
2	Spermidine-C5:0	0
2	Spermidine-C5:0	0.0295287
2	Spermidine-C5:0	0.151624
2	Spermidine-C5:0	0
2	Spermidine-C5:0	0
2	Spermidine-C5:0	0.260018
2	Spermidine-C5:0	0
2	Spermidine-C5:0	0
2	Spermidine-C5:0	0
2	Spermidine-C5:0	0
2	Spermidine-C5:0	0
2	Spermidine-C5:0	0
2	Spermidine-C5:0	0
2	Spermidine-C5:0	0
2	Spermidine-C5:0	0
2	Spermidine-C5:0	0
2	Spermidine-C5:0	0
2	Spermidine-C5:0	0
2	Spermidine-C5:0	0
2	Spermidine-C5:0	0.045801
2	Spermidine-C5:0	0
2	Spermidine-C5:0	0
2	Spermidine-C5:0	0
2	Spermidine-C5:0	0
2	Spermidine-C5:0	0
2	Spermidine-C5:0	0
2	Spermidine-C5:0	0
2	Spermidine-C5:0	0.0356198
2	Spermidine-C5:0	0.012997
2	Spermidine-C5:0	0.0330882
2	Spermidine-C5:0	0
2	Spermidine-C5:0	0
2	Spermidine-C5:0	0
2	Spermidine-C5:0	0
2	Spermidine-C5:0	0
2	Spermidine-C5:0	0
2	Spermidine-C5:0	0
2	Spermidine-C5:0	0
2	Spermidine-C5:0	0
2	Spermidine-C5:0	0
2	Spermidine-C5:0	0
2	Spermidine-C5:0	0.0948074
2	Spermidine-C5:0	0
2	Spermidine-C5:0	0
2	Spermidine-C5:0	0
2	Spermidine-C5:0	0.0408008
2	Spermidine-C5:0	0.0328425
2	Spermidine-C5:0	0
2	Spermidine-C5:0	0
2	Spermidine-C5:0	0
2	Tyrosine-C2:0	0.737011
2	Tyrosine-C2:0	0
2	Tyrosine-C2:0	1
2	Tyrosine-C2:0	0.0484424
2	Tyrosine-C2:0	0
2	Tyrosine-C2:0	0
2	Tyrosine-C2:0	0
2	Tyrosine-C2:0	0
2	Tyrosine-C2:0	0
2	Tyrosine-C2:0	0.294169
2	Tyrosine-C2:0	0.155356
2	Tyrosine-C2:0	0
2	Tyrosine-C2:0	0.0988129
2	Tyrosine-C2:0	0
2	Tyrosine-C2:0	0
2	Tyrosine-C2:0	0.219526
2	Tyrosine-C2:0	0
2	Tyrosine-C2:0	0
2	Tyrosine-C2:0	0
2	Tyrosine-C2:0	0
2	Tyrosine-C2:0	0
2	Tyrosine-C2:0	0
2	Tyrosine-C2:0	0
2	Tyrosine-C2:0	0
2	Tyrosine-C2:0	0
2	Tyrosine-C2:0	0
2	Tyrosine-C2:0	0
2	Tyrosine-C2:0	0
2	Tyrosine-C2:0	0.12334
2	Tyrosine-C2:0	0
2	Tyrosine-C2:0	0
2	Tyrosine-C2:0	0
2	Tyrosine-C2:0	0
2	Tyrosine-C2:0	0
2	Tyrosine-C2:0	0
2	Tyrosine-C2:0	0
2	Tyrosine-C2:0	0
2	Tyrosine-C2:0	0.496775
2	Tyrosine-C2:0	0
2	Tyrosine-C2:0	0
2	Tyrosine-C2:0	0
2	Tyrosine-C2:0	0
2	Tyrosine-C2:0	0.202514
2	Tyrosine-C2:0	0
2	Tyrosine-C2:0	0
2	Tyrosine-C2:0	0
2	Tyrosine-C2:0	0.0434115
2	Tyrosine-C2:0	0.151011
2	Tyrosine-C2:0	0
2	Tyrosine-C2:0	0
2	Tyrosine-C2:0	0
2	Tyrosine-C2:0	0
2	Tyrosine-C2:0	0
2	Tyrosine-C2:0	0
2	Tyrosine-C2:0	0
2	Tyrosine-C2:0	0.142698
2	Tyrosine-C2:0	0
2	Tyrosine-C2:0	0
2	Tyrosine-C2:0	0
2	Tyrosine-C2:0	0
2	Tyrosine-C2:0	0
2	Tyrosine-C2:0	0.0574557
2	Tyrosine-C2:0	0
2	Tyrosine-C2:0	0.162577
3	Dopamine-C2:0	0.0858172
3	Dopamine-C2:0	0
3	Dopamine-C2:0	0
3	Dopamine-C2:0	0
3	Dopamine-C2:0	0
3	Dopamine-C2:0	0
3	Dopamine-C2:0	0.0938008
3	Dopamine-C2:0	0
3	Dopamine-C2:0	0
3	Dopamine-C2:0	0
3	Dopamine-C2:0	0.0896574
3	Dopamine-C2:0	0.498186
3	Dopamine-C2:0	0
3	Dopamine-C2:0	0.129395
3	Dopamine-C2:0	0.129417
3	Dopamine-C2:0	0.0870586
3	Dopamine-C2:0	0
3	Dopamine-C2:0	1
3	Dopamine-C2:0	0
3	Dopamine-C2:0	0
3	Dopamine-C2:0	0
3	Dopamine-C2:0	0.159128
3	Dopamine-C2:0	0.0928398
3	Dopamine-C2:0	0.953388
3	Dopamine-C2:0	0
3	Dopamine-C2:0	0.156576
3	Dopamine-C2:0	0
3	Dopamine-C2:0	0
3	Dopamine-C2:0	0
3	Dopamine-C2:0	0.111625
3	Dopamine-C2:0	0
3	Dopamine-C2:0	0
3	Dopamine-C2:0	0.0757252
3	Dopamine-C2:0	0.100084
3	Dopamine-C2:0	0.129612
3	Dopamine-C2:0	0
3	Dopamine-C2:0	0.0993089
3	Dopamine-C2:0	0
3	Dopamine-C2:0	0
3	Dopamine-C2:0	0.0923585
3	Dopamine-C2:0	0.226502
3	Dopamine-C2:0	0
3	Dopamine-C2:0	0.289651
3	Dopamine-C2:0	0
3	Dopamine-C2:0	0
3	Dopamine-C2:0	0
3	Dopamine-C2:0	0
3	Dopamine-C2:0	0
3	Dopamine-C2:0	0
3	Dopamine-C2:0	0.218356
3	Dopamine-C2:0	0.142911
3	Dopamine-C2:0	0
3	Histamine-C2:0	0.416258
3	Histamine-C2:0	0.14673
3	Histamine-C2:0	0
3	Histamine-C2:0	0.0785485
3	Histamine-C2:0	0
3	Histamine-C2:0	0
3	Histamine-C2:0	0.64919
3	Histamine-C2:0	0
3	Histamine-C2:0	0
3	Histamine-C2:0	0
3	Histamine-C2:0	0.0583593
3	Histamine-C2:0	0.106018
3	Histamine-C2:0	0
3	Histamine-C2:0	0.266833
3	Histamine-C2:0	0.869805
3	Histamine-C2:0	0.233106
3	Histamine-C2:0	0
3	Histamine-C2:0	0.204291
3	Histamine-C2:0	0.469174
3	Histamine-C2:0	0
3	Histamine-C2:0	0.141375
3	Histamine-C2:0	0.921685
3	Histamine-C2:0	0.294016
3	Histamine-C2:0	0
3	Histamine-C2:0	0.530168
3	Histamine-C2:0	0.152641
3	Histamine-C2:0	0.0737028
3	Histamine-C2:0	0
3	Histamine-C2:0	0
3	Histamine-C2:0	0
3	Histamine-C2:0	0.251306
3	Histamine-C2:0	0.31127
3	Histamine-C2:0	0.385408
3	Histamine-C2:0	0.0629639
3	Histamine-C2:0	1
3	Histamine-C2:0	0
3	Histamine-C2:0	0.231715
3	Histamine-C2:0	0.0826455
3	Histamine-C2:0	0
3	Histamine-C2:0	0.405283
3	Histamine-C2:0	0.103494
3	Histamine-C2:0	0
3	Histamine-C2:0	0.231727
3	Histamine-C2:0	0
3	Histamine-C2:0	0
3	Histamine-C2:0	0
3	Histamine-C2:0	0.104617
3	Histamine-C2:0	0
3	Histamine-C2:0	0.095008
3	Histamine-C2:0	0.6422
3	Histamine-C2:0	0.67574
3	Histamine-C2:0	0
3	Histamine-C2:0-isomer	0.419403
3	Histamine-C2:0-isomer	0
3	Histamine-C2:0-isomer	0
3	Histamine-C2:0-isomer	0
3	Histamine-C2:0-isomer	0
3	Histamine-C2:0-isomer	0
3	Histamine-C2:0-isomer	0
3	Histamine-C2:0-isomer	0
3	Histamine-C2:0-isomer	0
3	Histamine-C2:0-isomer	0
3	Histamine-C2:0-isomer	0.0176812
3	Histamine-C2:0-isomer	0
3	Histamine-C2:0-isomer	0
3	Histamine-C2:0-isomer	0
3	Histamine-C2:0-isomer	0.0320318
3	Histamine-C2:0-isomer	0.202985
3	Histamine-C2:0-isomer	0.061609
3	Histamine-C2:0-isomer	0
3	Histamine-C2:0-isomer	0.0246873
3	Histamine-C2:0-isomer	0.0361992
3	Histamine-C2:0-isomer	0
3	Histamine-C2:0-isomer	0.125215
3	Histamine-C2:0-isomer	0.0951296
3	Histamine-C2:0-isomer	0.0299814
3	Histamine-C2:0-isomer	0
3	Histamine-C2:0-isomer	0
3	Histamine-C2:0-isomer	0
3	Histamine-C2:0-isomer	0.0445824
3	Histamine-C2:0-isomer	0.0514983
3	Histamine-C2:0-isomer	0.0344841
3	Histamine-C2:0-isomer	0
3	Histamine-C2:0-isomer	0
3	Histamine-C2:0-isomer	0.19403
3	Histamine-C2:0-isomer	0
3	Histamine-C2:0-isomer	0
3	Histamine-C2:0-isomer	0
3	Histamine-C2:0-isomer	0.0530498
3	Histamine-C2:0-isomer	0
3	Histamine-C2:0-isomer	0.0272074
3	Histamine-C2:0-isomer	0.0480532
3	Histamine-C2:0-isomer	0
3	Histamine-C2:0-isomer	0
3	Histamine-C2:0-isomer	0
3	Histamine-C2:0-isomer	0.0828952
3	Histamine-C2:0-isomer	0.0490796
3	Histamine-C2:0-isomer	0
3	Histamine-C2:0-isomer	0.0422624
3	Histamine-C2:0-isomer	0
3	Histamine-C2:0-isomer	0
3	Histamine-C2:0-isomer	0.0405848
3	Histamine-C2:0-isomer	0
3	Histamine-C2:0-isomer	0
3	Histamine-C4:0	0.102884
3	Histamine-C4:0	0.113374
3	Histamine-C4:0	0
3	Histamine-C4:0	0
3	Histamine-C4:0	0
3	Histamine-C4:0	0
3	Histamine-C4:0	0.286679
3	Histamine-C4:0	0
3	Histamine-C4:0	0
3	Histamine-C4:0	0
3	Histamine-C4:0	0
3	Histamine-C4:0	0
3	Histamine-C4:0	0
3	Histamine-C4:0	0.244335
3	Histamine-C4:0	0.531706
3	Histamine-C4:0	0.131822
3	Histamine-C4:0	0
3	Histamine-C4:0	0.0181574
3	Histamine-C4:0	0.147678
3	Histamine-C4:0	0
3	Histamine-C4:0	0
3	Histamine-C4:0	0.0920811
3	Histamine-C4:0	0.0616351
3	Histamine-C4:0	0.0460054
3	Histamine-C4:0	0.30409
3	Histamine-C4:0	0.129795
3	Histamine-C4:0	0.0858422
3	Histamine-C4:0	0
3	Histamine-C4:0	0
3	Histamine-C4:0	0
3	Histamine-C4:0	0.310689
3	Histamine-C4:0	0.408262
3	Histamine-C4:0	0.196391
3	Histamine-C4:0	0
3	Histamine-C4:0	0.204687
3	Histamine-C4:0	0
3	Histamine-C4:0	0
3	Histamine-C4:0	0
3	Histamine-C4:0	0
3	Histamine-C4:0	0.0752273
3	Histamine-C4:0	0
3	Histamine-C4:0	0
3	Histamine-C4:0	0
3	Histamine-C4:0	0
3	Histamine-C4:0	0.0568606
3	Histamine-C4:0	0
3	Histamine-C4:0	0
3	Histamine-C4:0	0.077322
3	Histamine-C4:0	0
3	Histamine-C4:0	0.0718863
3	Histamine-C4:0	0.254069
3	Histamine-C4:0	0
3	Histamine-C4:0-isomer	0.102177
3	Histamine-C4:0-isomer	0.0879817
3	Histamine-C4:0-isomer	0
3	Histamine-C4:0-isomer	0
3	Histamine-C4:0-isomer	0
3	Histamine-C4:0-isomer	0
3	Histamine-C4:0-isomer	0
3	Histamine-C4:0-isomer	0
3	Histamine-C4:0-isomer	0.012496
3	Histamine-C4:0-isomer	0
3	Histamine-C4:0-isomer	0.095204
3	Histamine-C4:0-isomer	0.0130501
3	Histamine-C4:0-isomer	0
3	Histamine-C4:0-isomer	0
3	Histamine-C4:0-isomer	0.127695
3	Histamine-C4:0-isomer	0.00780222
3	Histamine-C4:0-isomer	0.0103089
3	Histamine-C4:0-isomer	0
3	Histamine-C4:0-isomer	0.00638598
3	Histamine-C4:0-isomer	0
3	Histamine-C4:0-isomer	0.0495426
3	Histamine-C4:0-isomer	0.0975775
3	Histamine-C4:0-isomer	0.291126
3	Histamine-C4:0-isomer	0.0132683
3	Histamine-C4:0-isomer	0
3	Histamine-C4:0-isomer	0
3	Histamine-C4:0-isomer	0
3	Histamine-C4:0-isomer	0.143963
3	Histamine-C4:0-isomer	0.0588315
3	Histamine-C4:0-isomer	0.137386
3	Histamine-C4:0-isomer	0
3	Histamine-C4:0-isomer	0
3	Histamine-C4:0-isomer	1
3	Histamine-C4:0-isomer	0
3	Histamine-C4:0-isomer	0
3	Histamine-C4:0-isomer	0
3	Histamine-C4:0-isomer	0.116608
3	Histamine-C4:0-isomer	0.0178014
3	Histamine-C4:0-isomer	0.128655
3	Histamine-C4:0-isomer	0.0219749
3	Histamine-C4:0-isomer	0
3	Histamine-C4:0-isomer	0
3	Histamine-C4:0-isomer	0.00434204
3	Histamine-C4:0-isomer	0.0484829
3	Histamine-C4:0-isomer	0.00682351
3	Histamine-C4:0-isomer	0
3	Histamine-C4:0-isomer	0.108626
3	Histamine-C4:0-isomer	0.0108821
3	Histamine-C4:0-isomer	0
3	Histamine-C4:0-isomer	0.0713698
3	Histamine-C4:0-isomer	0
3	Histamine-C4:0-isomer	0
3	Leucine-C18:1	0
3	Leucine-C18:1	0
3	Leucine-C18:1	0
3	Leucine-C18:1	0
3	Leucine-C18:1	0
3	Leucine-C18:1	0
3	Leucine-C18:1	0
3	Leucine-C18:1	0
3	Leucine-C18:1	0
3	Leucine-C18:1	0
3	Leucine-C18:1	0
3	Leucine-C18:1	0
3	Leucine-C18:1	0
3	Leucine-C18:1	0
3	Leucine-C18:1	0
3	Leucine-C18:1	0
3	Leucine-C18:1	0.00870084
3	Leucine-C18:1	0
3	Leucine-C18:1	0.0329937
3	Leucine-C18:1	0
3	Leucine-C18:1	0
3	Leucine-C18:1	0
3	Leucine-C18:1	0
3	Leucine-C18:1	0.0179995
3	Leucine-C18:1	0
3	Leucine-C18:1	0
3	Leucine-C18:1	0
3	Leucine-C18:1	0.0436063
3	Leucine-C18:1	0
3	Leucine-C18:1	0.0544207
3	Leucine-C18:1	1
3	Leucine-C18:1	0
3	Leucine-C18:1	0
3	Leucine-C18:1	0.00828013
3	Leucine-C18:1	0
3	Leucine-C18:1	0
3	Leucine-C18:1	0
3	Leucine-C18:1	0
3	Leucine-C18:1	0
3	Leucine-C18:1	0
3	Leucine-C18:1	0
3	Leucine-C18:1	0
3	Leucine-C18:1	0.0246827
3	Leucine-C18:1	0
3	Leucine-C18:1	0.0214029
3	Leucine-C18:1	0
3	Leucine-C18:1	0
3	Leucine-C18:1	0
3	Leucine-C18:1	0
3	Leucine-C18:1	0
3	Leucine-C18:1	0
3	Leucine-C18:1	0
3	N-acetylputrescine-C2:0	0.0132773
3	N-acetylputrescine-C2:0	0
3	N-acetylputrescine-C2:0	0
3	N-acetylputrescine-C2:0	0
3	N-acetylputrescine-C2:0	0
3	N-acetylputrescine-C2:0	0
3	N-acetylputrescine-C2:0	0
3	N-acetylputrescine-C2:0	0
3	N-acetylputrescine-C2:0	0
3	N-acetylputrescine-C2:0	0.0805378
3	N-acetylputrescine-C2:0	0.0532852
3	N-acetylputrescine-C2:0	0
3	N-acetylputrescine-C2:0	0
3	N-acetylputrescine-C2:0	0
3	N-acetylputrescine-C2:0	0
3	N-acetylputrescine-C2:0	0.154886
3	N-acetylputrescine-C2:0	0
3	N-acetylputrescine-C2:0	0
3	N-acetylputrescine-C2:0	0
3	N-acetylputrescine-C2:0	0.0123309
3	N-acetylputrescine-C2:0	0
3	N-acetylputrescine-C2:0	0.041237
3	N-acetylputrescine-C2:0	0.0202263
3	N-acetylputrescine-C2:0	0.038824
3	N-acetylputrescine-C2:0	0
3	N-acetylputrescine-C2:0	0
3	N-acetylputrescine-C2:0	0
3	N-acetylputrescine-C2:0	0
3	N-acetylputrescine-C2:0	0.110333
3	N-acetylputrescine-C2:0	0
3	N-acetylputrescine-C2:0	0
3	N-acetylputrescine-C2:0	0
3	N-acetylputrescine-C2:0	0
3	N-acetylputrescine-C2:0	0
3	N-acetylputrescine-C2:0	0.0408924
3	N-acetylputrescine-C2:0	0
3	N-acetylputrescine-C2:0	0
3	N-acetylputrescine-C2:0	0
3	N-acetylputrescine-C2:0	0
3	N-acetylputrescine-C2:0	0.0909725
3	N-acetylputrescine-C2:0	0
3	N-acetylputrescine-C2:0	0
3	N-acetylputrescine-C2:0	0.00859561
3	N-acetylputrescine-C2:0	0.0257512
3	N-acetylputrescine-C2:0	0.0275857
3	N-acetylputrescine-C2:0	0
3	N-acetylputrescine-C2:0	0
3	N-acetylputrescine-C2:0	0
3	N-acetylputrescine-C2:0	0
3	N-acetylputrescine-C2:0	0
3	N-acetylputrescine-C2:0	0
3	N-acetylputrescine-C2:0	0.016741
3	Spermidine-C5:0	0.00802473
3	Spermidine-C5:0	0
3	Spermidine-C5:0	0
3	Spermidine-C5:0	0
3	Spermidine-C5:0	0
3	Spermidine-C5:0	0
3	Spermidine-C5:0	1
3	Spermidine-C5:0	0
3	Spermidine-C5:0	0
3	Spermidine-C5:0	0
3	Spermidine-C5:0	0
3	Spermidine-C5:0	0
3	Spermidine-C5:0	0
3	Spermidine-C5:0	0.0697901
3	Spermidine-C5:0	0.107497
3	Spermidine-C5:0	0.079099
3	Spermidine-C5:0	0
3	Spermidine-C5:0	0
3	Spermidine-C5:0	0.257297
3	Spermidine-C5:0	0
3	Spermidine-C5:0	0
3	Spermidine-C5:0	0.0458926
3	Spermidine-C5:0	0.0447922
3	Spermidine-C5:0	0
3	Spermidine-C5:0	0.031113
3	Spermidine-C5:0	0.0129279
3	Spermidine-C5:0	0
3	Spermidine-C5:0	0
3	Spermidine-C5:0	0
3	Spermidine-C5:0	0
3	Spermidine-C5:0	0
3	Spermidine-C5:0	0
3	Spermidine-C5:0	0
3	Spermidine-C5:0	0.00881595
3	Spermidine-C5:0	0.0823067
3	Spermidine-C5:0	0.0459446
3	Spermidine-C5:0	0.0314999
3	Spermidine-C5:0	0
3	Spermidine-C5:0	0
3	Spermidine-C5:0	0.0139459
3	Spermidine-C5:0	0
3	Spermidine-C5:0	0
3	Spermidine-C5:0	0.00887991
3	Spermidine-C5:0	0.105781
3	Spermidine-C5:0	0.0348835
3	Spermidine-C5:0	0
3	Spermidine-C5:0	0
3	Spermidine-C5:0	0
3	Spermidine-C5:0	0
3	Spermidine-C5:0	0
3	Spermidine-C5:0	0.0427878
3	Spermidine-C5:0	0
3	Tyrosine-C2:0	0.119871
3	Tyrosine-C2:0	0.302739
3	Tyrosine-C2:0	0
3	Tyrosine-C2:0	0
3	Tyrosine-C2:0	0
3	Tyrosine-C2:0	0.147025
3	Tyrosine-C2:0	0.301886
3	Tyrosine-C2:0	0
3	Tyrosine-C2:0	0
3	Tyrosine-C2:0	0
3	Tyrosine-C2:0	0.0818722
3	Tyrosine-C2:0	0
3	Tyrosine-C2:0	0
3	Tyrosine-C2:0	0.327036
3	Tyrosine-C2:0	0.831702
3	Tyrosine-C2:0	0.342099
3	Tyrosine-C2:0	0
3	Tyrosine-C2:0	0
3	Tyrosine-C2:0	0.442621
3	Tyrosine-C2:0	0
3	Tyrosine-C2:0	0
3	Tyrosine-C2:0	0.0678243
3	Tyrosine-C2:0	0
3	Tyrosine-C2:0	0
3	Tyrosine-C2:0	0.160863
3	Tyrosine-C2:0	0.187369
3	Tyrosine-C2:0	0.0472381
3	Tyrosine-C2:0	0
3	Tyrosine-C2:0	0
3	Tyrosine-C2:0	0
3	Tyrosine-C2:0	0.376503
3	Tyrosine-C2:0	0.223852
3	Tyrosine-C2:0	0
3	Tyrosine-C2:0	0
3	Tyrosine-C2:0	0.595662
3	Tyrosine-C2:0	0
3	Tyrosine-C2:0	0.0980086
3	Tyrosine-C2:0	0
3	Tyrosine-C2:0	0
3	Tyrosine-C2:0	0.396875
3	Tyrosine-C2:0	0
3	Tyrosine-C2:0	0
3	Tyrosine-C2:0	0
3	Tyrosine-C2:0	0
3	Tyrosine-C2:0	0.0396836
3	Tyrosine-C2:0	0
3	Tyrosine-C2:0	0.0729943
3	Tyrosine-C2:0	0
3	Tyrosine-C2:0	0
3	Tyrosine-C2:0	0.154852
3	Tyrosine-C2:0	0.416918
3	Tyrosine-C2:0	0
4	Dopamine-C2:0	0
4	Dopamine-C2:0	0
4	Dopamine-C2:0	0
4	Dopamine-C2:0	0
4	Dopamine-C2:0	0
4	Dopamine-C2:0	0
4	Dopamine-C2:0	0
4	Dopamine-C2:0	0.15774
4	Dopamine-C2:0	0.103534
4	Dopamine-C2:0	0
4	Dopamine-C2:0	0
4	Dopamine-C2:0	0
4	Dopamine-C2:0	0
4	Dopamine-C2:0	0.0755137
4	Dopamine-C2:0	0
4	Dopamine-C2:0	0.0717551
4	Dopamine-C2:0	0.124473
4	Dopamine-C2:0	0
4	Dopamine-C2:0	0
4	Dopamine-C2:0	0
4	Dopamine-C2:0	0
4	Dopamine-C2:0	0.102389
4	Dopamine-C2:0	0
4	Dopamine-C2:0	0
4	Dopamine-C2:0	0.158902
4	Dopamine-C2:0	0
4	Dopamine-C2:0	0
4	Dopamine-C2:0	0
4	Dopamine-C2:0	0
4	Dopamine-C2:0	0
4	Dopamine-C2:0	0.107342
4	Dopamine-C2:0	0
4	Dopamine-C2:0	0.0659762
4	Dopamine-C2:0	0.0767954
4	Dopamine-C2:0	0.0619187
4	Dopamine-C2:0	0
4	Dopamine-C2:0	0
4	Dopamine-C2:0	0.121534
4	Dopamine-C2:0	0
4	Dopamine-C2:0	0
4	Dopamine-C2:0	0
4	Dopamine-C2:0	0
4	Dopamine-C2:0	0
4	Dopamine-C2:0	0.0965037
4	Dopamine-C2:0	0
4	Dopamine-C2:0	0
4	Dopamine-C2:0	0
4	Dopamine-C2:0	0.0738552
4	Dopamine-C2:0	0.194318
4	Dopamine-C2:0	0
4	Dopamine-C2:0	0.476706
4	Dopamine-C2:0	0
4	Dopamine-C2:0	0
4	Dopamine-C2:0	0.581788
4	Dopamine-C2:0	0.0711888
4	Dopamine-C2:0	0
4	Dopamine-C2:0	0
4	Dopamine-C2:0	0
4	Dopamine-C2:0	0
4	Histamine-C2:0	0
4	Histamine-C2:0	0
4	Histamine-C2:0	0.0658286
4	Histamine-C2:0	0.0780747
4	Histamine-C2:0	0.10899
4	Histamine-C2:0	0.237431
4	Histamine-C2:0	0.106782
4	Histamine-C2:0	0
4	Histamine-C2:0	0.241069
4	Histamine-C2:0	0.0868594
4	Histamine-C2:0	0
4	Histamine-C2:0	0
4	Histamine-C2:0	0.256476
4	Histamine-C2:0	0.321076
4	Histamine-C2:0	0
4	Histamine-C2:0	0
4	Histamine-C2:0	0.0649476
4	Histamine-C2:0	0.123706
4	Histamine-C2:0	0.167
4	Histamine-C2:0	0.114395
4	Histamine-C2:0	0.29358
4	Histamine-C2:0	0.291124
4	Histamine-C2:0	0.227896
4	Histamine-C2:0	0
4	Histamine-C2:0	0.345456
4	Histamine-C2:0	0
4	Histamine-C2:0	0.281903
4	Histamine-C2:0	0
4	Histamine-C2:0	0
4	Histamine-C2:0	0
4	Histamine-C2:0	0.137508
4	Histamine-C2:0	0.089621
4	Histamine-C2:0	0.178627
4	Histamine-C2:0	0.347789
4	Histamine-C2:0	0
4	Histamine-C2:0	0.332836
4	Histamine-C2:0	0.0696265
4	Histamine-C2:0	0.641706
4	Histamine-C2:0	0.0718476
4	Histamine-C2:0	0
4	Histamine-C2:0	0.0590241
4	Histamine-C2:0	0
4	Histamine-C2:0	0
4	Histamine-C2:0	0.311073
4	Histamine-C2:0	0
4	Histamine-C2:0	0
4	Histamine-C2:0	0
4	Histamine-C2:0	0.0309507
4	Histamine-C2:0	0.221847
4	Histamine-C2:0	0
4	Histamine-C2:0	0.798149
4	Histamine-C2:0	0
4	Histamine-C2:0	0.128376
4	Histamine-C2:0	0.207289
4	Histamine-C2:0	0.659377
4	Histamine-C2:0	0.0747376
4	Histamine-C2:0	0
4	Histamine-C2:0	0
4	Histamine-C2:0	0
4	Histamine-C2:0-isomer	0
4	Histamine-C2:0-isomer	0
4	Histamine-C2:0-isomer	0
4	Histamine-C2:0-isomer	0
4	Histamine-C2:0-isomer	0
4	Histamine-C2:0-isomer	0
4	Histamine-C2:0-isomer	0
4	Histamine-C2:0-isomer	0
4	Histamine-C2:0-isomer	0.60597
4	Histamine-C2:0-isomer	0
4	Histamine-C2:0-isomer	0
4	Histamine-C2:0-isomer	0.0469716
4	Histamine-C2:0-isomer	0
4	Histamine-C2:0-isomer	1
4	Histamine-C2:0-isomer	0
4	Histamine-C2:0-isomer	0
4	Histamine-C2:0-isomer	0
4	Histamine-C2:0-isomer	0
4	Histamine-C2:0-isomer	0
4	Histamine-C2:0-isomer	0.0333545
4	Histamine-C2:0-isomer	0.109509
4	Histamine-C2:0-isomer	0
4	Histamine-C2:0-isomer	0
4	Histamine-C2:0-isomer	0
4	Histamine-C2:0-isomer	0.0178841
4	Histamine-C2:0-isomer	0
4	Histamine-C2:0-isomer	0.0375984
4	Histamine-C2:0-isomer	0
4	Histamine-C2:0-isomer	0
4	Histamine-C2:0-isomer	0
4	Histamine-C2:0-isomer	0.0188724
4	Histamine-C2:0-isomer	0.0884821
4	Histamine-C2:0-isomer	0.449254
4	Histamine-C2:0-isomer	0
4	Histamine-C2:0-isomer	0.0271779
4	Histamine-C2:0-isomer	0
4	Histamine-C2:0-isomer	0
4	Histamine-C2:0-isomer	0.276119
4	Histamine-C2:0-isomer	0.0713554
4	Histamine-C2:0-isomer	0.0363271
4	Histamine-C2:0-isomer	0
4	Histamine-C2:0-isomer	0
4	Histamine-C2:0-isomer	0
4	Histamine-C2:0-isomer	0.0372409
4	Histamine-C2:0-isomer	0
4	Histamine-C2:0-isomer	0
4	Histamine-C2:0-isomer	0
4	Histamine-C2:0-isomer	0.18209
4	Histamine-C2:0-isomer	0
4	Histamine-C2:0-isomer	0
4	Histamine-C2:0-isomer	0
4	Histamine-C2:0-isomer	0.0370609
4	Histamine-C2:0-isomer	0
4	Histamine-C2:0-isomer	0
4	Histamine-C2:0-isomer	0.410448
4	Histamine-C2:0-isomer	0
4	Histamine-C2:0-isomer	0
4	Histamine-C2:0-isomer	0
4	Histamine-C2:0-isomer	0
4	Histamine-C4:0	0
4	Histamine-C4:0	0
4	Histamine-C4:0	0
4	Histamine-C4:0	0
4	Histamine-C4:0	0.0689156
4	Histamine-C4:0	0
4	Histamine-C4:0	0
4	Histamine-C4:0	0.0788527
4	Histamine-C4:0	0
4	Histamine-C4:0	0
4	Histamine-C4:0	0
4	Histamine-C4:0	0
4	Histamine-C4:0	0
4	Histamine-C4:0	0
4	Histamine-C4:0	0
4	Histamine-C4:0	0
4	Histamine-C4:0	0
4	Histamine-C4:0	0
4	Histamine-C4:0	0
4	Histamine-C4:0	0
4	Histamine-C4:0	0
4	Histamine-C4:0	0
4	Histamine-C4:0	0.0432404
4	Histamine-C4:0	0
4	Histamine-C4:0	0.198573
4	Histamine-C4:0	0
4	Histamine-C4:0	0.025797
4	Histamine-C4:0	0
4	Histamine-C4:0	0
4	Histamine-C4:0	0
4	Histamine-C4:0	0
4	Histamine-C4:0	0
4	Histamine-C4:0	0.103826
4	Histamine-C4:0	0.222927
4	Histamine-C4:0	0
4	Histamine-C4:0	0
4	Histamine-C4:0	0.137442
4	Histamine-C4:0	0.195392
4	Histamine-C4:0	0
4	Histamine-C4:0	0
4	Histamine-C4:0	0.103114
4	Histamine-C4:0	0
4	Histamine-C4:0	0
4	Histamine-C4:0	0.0825721
4	Histamine-C4:0	0
4	Histamine-C4:0	0
4	Histamine-C4:0	0
4	Histamine-C4:0	0
4	Histamine-C4:0	0
4	Histamine-C4:0	0
4	Histamine-C4:0	0.118262
4	Histamine-C4:0	0
4	Histamine-C4:0	0.240808
4	Histamine-C4:0	0
4	Histamine-C4:0	0.447668
4	Histamine-C4:0	0
4	Histamine-C4:0	0
4	Histamine-C4:0	0
4	Histamine-C4:0	0
4	Histamine-C4:0-isomer	0
4	Histamine-C4:0-isomer	0
4	Histamine-C4:0-isomer	0
4	Histamine-C4:0-isomer	0
4	Histamine-C4:0-isomer	0
4	Histamine-C4:0-isomer	0
4	Histamine-C4:0-isomer	0
4	Histamine-C4:0-isomer	0
4	Histamine-C4:0-isomer	0.042638
4	Histamine-C4:0-isomer	0
4	Histamine-C4:0-isomer	0
4	Histamine-C4:0-isomer	0.0362219
4	Histamine-C4:0-isomer	0
4	Histamine-C4:0-isomer	0.0484392
4	Histamine-C4:0-isomer	0
4	Histamine-C4:0-isomer	0
4	Histamine-C4:0-isomer	0
4	Histamine-C4:0-isomer	0
4	Histamine-C4:0-isomer	0
4	Histamine-C4:0-isomer	0.021178
4	Histamine-C4:0-isomer	0.192111
4	Histamine-C4:0-isomer	0
4	Histamine-C4:0-isomer	0
4	Histamine-C4:0-isomer	0
4	Histamine-C4:0-isomer	0.0193821
4	Histamine-C4:0-isomer	0
4	Histamine-C4:0-isomer	0.235389
4	Histamine-C4:0-isomer	0
4	Histamine-C4:0-isomer	0
4	Histamine-C4:0-isomer	0
4	Histamine-C4:0-isomer	0.00795033
4	Histamine-C4:0-isomer	0.120617
4	Histamine-C4:0-isomer	0.144933
4	Histamine-C4:0-isomer	0
4	Histamine-C4:0-isomer	0.098858
4	Histamine-C4:0-isomer	0
4	Histamine-C4:0-isomer	0
4	Histamine-C4:0-isomer	0.604526
4	Histamine-C4:0-isomer	0.183055
4	Histamine-C4:0-isomer	0.12198
4	Histamine-C4:0-isomer	0
4	Histamine-C4:0-isomer	0
4	Histamine-C4:0-isomer	0
4	Histamine-C4:0-isomer	0.0259696
4	Histamine-C4:0-isomer	0
4	Histamine-C4:0-isomer	0
4	Histamine-C4:0-isomer	0
4	Histamine-C4:0-isomer	0.0993808
4	Histamine-C4:0-isomer	0
4	Histamine-C4:0-isomer	0.0069549
4	Histamine-C4:0-isomer	0
4	Histamine-C4:0-isomer	0.0111943
4	Histamine-C4:0-isomer	0.0664672
4	Histamine-C4:0-isomer	0
4	Histamine-C4:0-isomer	0.361236
4	Histamine-C4:0-isomer	0
4	Histamine-C4:0-isomer	0
4	Histamine-C4:0-isomer	0
4	Histamine-C4:0-isomer	0
4	Leucine-C18:1	0.0137099
4	Leucine-C18:1	0
4	Leucine-C18:1	0
4	Leucine-C18:1	0
4	Leucine-C18:1	0
4	Leucine-C18:1	0
4	Leucine-C18:1	0
4	Leucine-C18:1	0
4	Leucine-C18:1	0.0103157
4	Leucine-C18:1	0.0239012
4	Leucine-C18:1	0
4	Leucine-C18:1	0
4	Leucine-C18:1	0
4	Leucine-C18:1	0
4	Leucine-C18:1	0
4	Leucine-C18:1	0
4	Leucine-C18:1	0
4	Leucine-C18:1	0
4	Leucine-C18:1	0
4	Leucine-C18:1	0
4	Leucine-C18:1	0
4	Leucine-C18:1	0
4	Leucine-C18:1	0
4	Leucine-C18:1	0
4	Leucine-C18:1	0
4	Leucine-C18:1	0
4	Leucine-C18:1	0
4	Leucine-C18:1	0
4	Leucine-C18:1	0
4	Leucine-C18:1	0
4	Leucine-C18:1	0
4	Leucine-C18:1	0
4	Leucine-C18:1	0
4	Leucine-C18:1	0
4	Leucine-C18:1	0
4	Leucine-C18:1	0.0206557
4	Leucine-C18:1	0.0282107
4	Leucine-C18:1	0
4	Leucine-C18:1	0.0252193
4	Leucine-C18:1	0
4	Leucine-C18:1	0
4	Leucine-C18:1	0
4	Leucine-C18:1	0
4	Leucine-C18:1	0
4	Leucine-C18:1	0
4	Leucine-C18:1	0
4	Leucine-C18:1	0.0209617
4	Leucine-C18:1	0
4	Leucine-C18:1	0
4	Leucine-C18:1	0
4	Leucine-C18:1	0.0458896
4	Leucine-C18:1	0
4	Leucine-C18:1	0
4	Leucine-C18:1	0
4	Leucine-C18:1	0
4	Leucine-C18:1	0.0438515
4	Leucine-C18:1	0
4	Leucine-C18:1	0.0109055
4	Leucine-C18:1	0
4	N-acetylputrescine-C2:0	0.0143728
4	N-acetylputrescine-C2:0	0
4	N-acetylputrescine-C2:0	0
4	N-acetylputrescine-C2:0	0
4	N-acetylputrescine-C2:0	0
4	N-acetylputrescine-C2:0	0
4	N-acetylputrescine-C2:0	0
4	N-acetylputrescine-C2:0	0
4	N-acetylputrescine-C2:0	0.0118927
4	N-acetylputrescine-C2:0	0
4	N-acetylputrescine-C2:0	0
4	N-acetylputrescine-C2:0	0
4	N-acetylputrescine-C2:0	0
4	N-acetylputrescine-C2:0	0.204145
4	N-acetylputrescine-C2:0	0
4	N-acetylputrescine-C2:0	0.0321122
4	N-acetylputrescine-C2:0	0
4	N-acetylputrescine-C2:0	0
4	N-acetylputrescine-C2:0	0
4	N-acetylputrescine-C2:0	0.013983
4	N-acetylputrescine-C2:0	0.0146747
4	N-acetylputrescine-C2:0	0
4	N-acetylputrescine-C2:0	0
4	N-acetylputrescine-C2:0	0
4	N-acetylputrescine-C2:0	0.014293
4	N-acetylputrescine-C2:0	0
4	N-acetylputrescine-C2:0	0.0230566
4	N-acetylputrescine-C2:0	0
4	N-acetylputrescine-C2:0	0
4	N-acetylputrescine-C2:0	0
4	N-acetylputrescine-C2:0	0
4	N-acetylputrescine-C2:0	0
4	N-acetylputrescine-C2:0	0
4	N-acetylputrescine-C2:0	0
4	N-acetylputrescine-C2:0	0
4	N-acetylputrescine-C2:0	0
4	N-acetylputrescine-C2:0	0
4	N-acetylputrescine-C2:0	0.0416081
4	N-acetylputrescine-C2:0	0
4	N-acetylputrescine-C2:0	0
4	N-acetylputrescine-C2:0	0.139322
4	N-acetylputrescine-C2:0	0
4	N-acetylputrescine-C2:0	0
4	N-acetylputrescine-C2:0	0.0689944
4	N-acetylputrescine-C2:0	0
4	N-acetylputrescine-C2:0	0
4	N-acetylputrescine-C2:0	0
4	N-acetylputrescine-C2:0	0
4	N-acetylputrescine-C2:0	0.0146604
4	N-acetylputrescine-C2:0	0
4	N-acetylputrescine-C2:0	0.0172647
4	N-acetylputrescine-C2:0	0.0115851
4	N-acetylputrescine-C2:0	0
4	N-acetylputrescine-C2:0	0
4	N-acetylputrescine-C2:0	0.0491405
4	N-acetylputrescine-C2:0	0
4	N-acetylputrescine-C2:0	0
4	N-acetylputrescine-C2:0	0
4	N-acetylputrescine-C2:0	0
4	Spermidine-C5:0	0
4	Spermidine-C5:0	0
4	Spermidine-C5:0	0
4	Spermidine-C5:0	0
4	Spermidine-C5:0	0
4	Spermidine-C5:0	0
4	Spermidine-C5:0	0
4	Spermidine-C5:0	0
4	Spermidine-C5:0	0.0861497
4	Spermidine-C5:0	0
4	Spermidine-C5:0	0
4	Spermidine-C5:0	0
4	Spermidine-C5:0	0
4	Spermidine-C5:0	0.275174
4	Spermidine-C5:0	0
4	Spermidine-C5:0	0.0155684
4	Spermidine-C5:0	0
4	Spermidine-C5:0	0
4	Spermidine-C5:0	0
4	Spermidine-C5:0	0
4	Spermidine-C5:0	0
4	Spermidine-C5:0	0
4	Spermidine-C5:0	0
4	Spermidine-C5:0	0
4	Spermidine-C5:0	0.0284295
4	Spermidine-C5:0	0
4	Spermidine-C5:0	0
4	Spermidine-C5:0	0
4	Spermidine-C5:0	0
4	Spermidine-C5:0	0
4	Spermidine-C5:0	0
4	Spermidine-C5:0	0
4	Spermidine-C5:0	0
4	Spermidine-C5:0	0
4	Spermidine-C5:0	0
4	Spermidine-C5:0	0
4	Spermidine-C5:0	0
4	Spermidine-C5:0	0.0186561
4	Spermidine-C5:0	0
4	Spermidine-C5:0	0
4	Spermidine-C5:0	0
4	Spermidine-C5:0	0
4	Spermidine-C5:0	0
4	Spermidine-C5:0	0.0609483
4	Spermidine-C5:0	0
4	Spermidine-C5:0	0
4	Spermidine-C5:0	0
4	Spermidine-C5:0	0
4	Spermidine-C5:0	0
4	Spermidine-C5:0	0
4	Spermidine-C5:0	0.151323
4	Spermidine-C5:0	0
4	Spermidine-C5:0	0.0177683
4	Spermidine-C5:0	0
4	Spermidine-C5:0	0.0878308
4	Spermidine-C5:0	0
4	Spermidine-C5:0	0
4	Spermidine-C5:0	0
4	Spermidine-C5:0	0
4	Tyrosine-C2:0	0
4	Tyrosine-C2:0	0
4	Tyrosine-C2:0	0
4	Tyrosine-C2:0	0
4	Tyrosine-C2:0	0
4	Tyrosine-C2:0	0
4	Tyrosine-C2:0	0
4	Tyrosine-C2:0	0.117242
4	Tyrosine-C2:0	0
4	Tyrosine-C2:0	0
4	Tyrosine-C2:0	0
4	Tyrosine-C2:0	0
4	Tyrosine-C2:0	0
4	Tyrosine-C2:0	0
4	Tyrosine-C2:0	0
4	Tyrosine-C2:0	0
4	Tyrosine-C2:0	0
4	Tyrosine-C2:0	0.131179
4	Tyrosine-C2:0	0
4	Tyrosine-C2:0	0
4	Tyrosine-C2:0	0
4	Tyrosine-C2:0	0.166319
4	Tyrosine-C2:0	0.163954
4	Tyrosine-C2:0	0
4	Tyrosine-C2:0	0.454855
4	Tyrosine-C2:0	0
4	Tyrosine-C2:0	0
4	Tyrosine-C2:0	0
4	Tyrosine-C2:0	0
4	Tyrosine-C2:0	0
4	Tyrosine-C2:0	0
4	Tyrosine-C2:0	0
4	Tyrosine-C2:0	0.315359
4	Tyrosine-C2:0	0.282027
4	Tyrosine-C2:0	0
4	Tyrosine-C2:0	0
4	Tyrosine-C2:0	0
4	Tyrosine-C2:0	0.327823
4	Tyrosine-C2:0	0
4	Tyrosine-C2:0	0
4	Tyrosine-C2:0	0
4	Tyrosine-C2:0	0
4	Tyrosine-C2:0	0
4	Tyrosine-C2:0	0.403971
4	Tyrosine-C2:0	0.60021
4	Tyrosine-C2:0	0
4	Tyrosine-C2:0	0
4	Tyrosine-C2:0	0
4	Tyrosine-C2:0	0
4	Tyrosine-C2:0	0
4	Tyrosine-C2:0	0.48426
4	Tyrosine-C2:0	0
4	Tyrosine-C2:0	0
4	Tyrosine-C2:0	0
4	Tyrosine-C2:0	0.566383
4	Tyrosine-C2:0	0
4	Tyrosine-C2:0	0
4	Tyrosine-C2:0	0
4	Tyrosine-C2:0	0.252117
